# Supplementary material for: The KSHV ORF20 Protein Interacts with the Viral Processivity Factor ORF59 and Promotes Viral Reactivation
Source: Microbiol Spectr. 2021 Jun 9;9(1):10.1128/spectrum.00145-21. doi: 10.1128/spectrum.00145-21 (PMC8552657; doi:10.1128/spectrum.00145-21)
Supplement: SUPPLEMENTAL FILE 2 — TABLE S1. Download SPECTRUM00145-21_Supp_2_seq1.xlsx, XLSX file, 0.2 MB [file spectrum00145-21_supp_2_seq1.xlsx]

## Sheet: ORF20 rep#1
Accession	Description	Sum PEP Score	Coverage [%]	# Peptides	Gene Symbol	Ensembl Gene ID
Q2M2I8	AP2-associated protein kinase 1 OS=Homo sapiens GN=AAK1 PE=1 SV=3	1.764	2	1	AAK1	ENSG00000115977.18
P49588	Alanine--tRNA ligase, cytoplasmic OS=Homo sapiens GN=AARS PE=1 SV=2	2.539	1	1	AARS	ENSG00000090861.15
P61221	ATP-binding cassette sub-family E member 1 OS=Homo sapiens GN=ABCE1 PE=1 SV=1	3.541	5	2	ABCE1	ENSG00000164163.10
Q8NE71	ATP-binding cassette sub-family F member 1 OS=Homo sapiens GN=ABCF1 PE=1 SV=2	6.151	7	3	ABCF1	ENSG00000225989.9; ENSG00000232169.9; ENSG00000204574.12; ENSG00000206490.11; ENSG00000236149.9; ENSG00000236342.8; ENSG00000231129.8
Q9UG63	ATP-binding cassette sub-family F member 2 OS=Homo sapiens GN=ABCF2 PE=1 SV=2	6.016	5	2	ABCF2	ENSG00000033050.7
Q13085	Acetyl-CoA carboxylase 1 OS=Homo sapiens GN=ACACA PE=1 SV=2	1.969	1	1	ACACA	ENSG00000278540.4; ENSG00000275176.4
Q9H3P7	Golgi resident protein GCP60 OS=Homo sapiens GN=ACBD3 PE=1 SV=4	1.663	3	1	ACBD3	ENSG00000182827.8
Q9UKV3	Apoptotic chromatin condensation inducer in the nucleus OS=Homo sapiens GN=ACIN1 PE=1 SV=2	5.029	3	2	ACIN1	ENSG00000100813.14
P53396	ATP-citrate synthase OS=Homo sapiens GN=ACLY PE=1 SV=3	15.859	8	6	ACLY	ENSG00000131473.16
O95573	Long-chain-fatty-acid--CoA ligase 3 OS=Homo sapiens GN=ACSL3 PE=1 SV=3	5.558	5	2	ACSL3	ENSG00000123983.13
P60709	Actin, cytoplasmic 1 OS=Homo sapiens GN=ACTB PE=1 SV=1	22.151	17	4	ACTB	ENSG00000075624.13
Q562R1	Beta-actin-like protein 2 OS=Homo sapiens GN=ACTBL2 PE=1 SV=2	10.92	9	2	ACTBL2	ENSG00000169067.3
P61160	Actin-related protein 2 OS=Homo sapiens GN=ACTR2 PE=1 SV=1	2.041	4	1	ACTR2	ENSG00000138071.13
P61158	Actin-related protein 3 OS=Homo sapiens GN=ACTR3 PE=1 SV=3	3.835	8	2	ACTR3	ENSG00000115091.11
Q9P0K1	Disintegrin and metalloproteinase domain-containing protein 22 OS=Homo sapiens GN=ADAM22 PE=1 SV=1	1.715	1	1	ADAM22	ENSG00000008277.14
P58397	A disintegrin and metalloproteinase with thrombospondin motifs 12 OS=Homo sapiens GN=ADAMTS12 PE=1 SV=2	1.743	1	1	ADAMTS12	ENSG00000151388.10
Q6UY14	ADAMTS-like protein 4 OS=Homo sapiens GN=ADAMTSL4 PE=1 SV=2	2.866	1	1	ADAMTSL4	ENSG00000143382.14
P55265	Double-stranded RNA-specific adenosine deaminase OS=Homo sapiens GN=ADAR PE=1 SV=4	6.662	4	3	ADAR	ENSG00000160710.15
P11766	Alcohol dehydrogenase class-3 OS=Homo sapiens GN=ADH5 PE=1 SV=4	1.645	5	1	ADH5	ENSG00000197894.10
Q8WTP8	Apoptosis-enhancing nuclease OS=Homo sapiens GN=AEN PE=1 SV=2	5.142	11	2	AEN	ENSG00000181026.14
Q9UHB7	AF4/FMR2 family member 4 OS=Homo sapiens GN=AFF4 PE=1 SV=1	1.872	1	1	AFF4	ENSG00000072364.12
Q96P47	Arf-GAP with GTPase, ANK repeat and PH domain-containing protein 3 OS=Homo sapiens GN=AGAP3 PE=1 SV=2	2.471	2	1	AGAP3	ENSG00000133612.18
Q8WYP5	Protein ELYS OS=Homo sapiens GN=AHCTF1 PE=1 SV=3	3.031	1	1	AHCTF1
P23526	Adenosylhomocysteinase OS=Homo sapiens GN=AHCY PE=1 SV=4	3.064	3	1	AHCY	ENSG00000101444.12
Q09666	Neuroblast differentiation-associated protein AHNAK OS=Homo sapiens GN=AHNAK PE=1 SV=2	9.639	2	4	AHNAK	ENSG00000124942.13
Q02040	A-kinase anchor protein 17A OS=Homo sapiens GN=AKAP17A PE=1 SV=2	5.73	7	2	AKAP17A	ENSG00000197976.11
P04075	Fructose-bisphosphate aldolase A OS=Homo sapiens GN=ALDOA PE=1 SV=2	4.124	10	2	ALDOA	ENSG00000149925.17
P09972	Fructose-bisphosphate aldolase C OS=Homo sapiens GN=ALDOC PE=1 SV=2	1.931	6	1	ALDOC	ENSG00000109107.13
Q9BT30	Alpha-ketoglutarate-dependent dioxygenase alkB homolog 7, mitochondrial OS=Homo sapiens GN=ALKBH7 PE=1 SV=1	2.264	5	1	ALKBH7	ENSG00000125652.7
E9PGG2	Anomalous homeobox protein OS=Homo sapiens GN=ANHX PE=2 SV=1	1.644	2	1	ANHX	ENSG00000227059.6
Q8IWZ3	Ankyrin repeat and KH domain-containing protein 1 OS=Homo sapiens GN=ANKHD1 PE=1 SV=1	1.568	1	1	ANKHD1; ANKHD1-EIF4EBP3	ENSG00000131503.20
O43747	AP-1 complex subunit gamma-1 OS=Homo sapiens GN=AP1G1 PE=1 SV=5	1.882	3	1	AP1G1	ENSG00000166747.12
O00203	AP-3 complex subunit beta-1 OS=Homo sapiens GN=AP3B1 PE=1 SV=3	4.525	3	2	AP3B1	ENSG00000132842.13
O14617	AP-3 complex subunit delta-1 OS=Homo sapiens GN=AP3D1 PE=1 SV=1	3.794	2	1	AP3D1	ENSG00000065000.15
P27695	DNA-(apurinic or apyrimidinic site) lyase OS=Homo sapiens GN=APEX1 PE=1 SV=2	2.223	5	1	APEX1	ENSG00000100823.11
O60306	Intron-binding protein aquarius OS=Homo sapiens GN=AQR PE=1 SV=4	2.268	1	1	AQR	ENSG00000021776.10
Q6P4F7	Rho GTPase-activating protein 11A OS=Homo sapiens GN=ARHGAP11A PE=1 SV=2	1.61	2	1	ARHGAP11A	ENSG00000198826.10; ENSG00000275568.4
Q92888	Rho guanine nucleotide exchange factor 1 OS=Homo sapiens GN=ARHGEF1 PE=1 SV=2	2.546	1	1	ARHGEF1	ENSG00000076928.17
Q92974	Rho guanine nucleotide exchange factor 2 OS=Homo sapiens GN=ARHGEF2 PE=1 SV=4	1.942	2	1	ARHGEF2	ENSG00000116584.17
Q9P291	Armadillo repeat-containing X-linked protein 1 OS=Homo sapiens GN=ARMCX1 PE=1 SV=1	5.946	10	2	ARMCX1	ENSG00000126947.12
O15143	Actin-related protein 2/3 complex subunit 1B OS=Homo sapiens GN=ARPC1B PE=1 SV=3	3.286	5	1	ARPC1B	ENSG00000130429.12
Q96EG1	Arylsulfatase G OS=Homo sapiens GN=ARSG PE=1 SV=1	2.335	1	1	ARSG	ENSG00000141337.12
P08243	Asparagine synthetase [glutamine-hydrolyzing] OS=Homo sapiens GN=ASNS PE=1 SV=4	1.519	4	1	ASNS	ENSG00000070669.16
Q6PL18	ATPase family AAA domain-containing protein 2 OS=Homo sapiens GN=ATAD2 PE=1 SV=1	1.835	1	1	ATAD2	ENSG00000156802.12
P31939	Bifunctional purine biosynthesis protein PURH OS=Homo sapiens GN=ATIC PE=1 SV=3	3.827	7	2	ATIC	ENSG00000138363.14
P50993	Sodium/potassium-transporting ATPase subunit alpha-2 OS=Homo sapiens GN=ATP1A2 PE=1 SV=1	1.54	1	1	ATP1A2	ENSG00000018625.14
P16615	Sarcoplasmic/endoplasmic reticulum calcium ATPase 2 OS=Homo sapiens GN=ATP2A2 PE=1 SV=1	5.731	3	2	ATP2A2	ENSG00000174437.16
Q8WWM7	Ataxin-2-like protein OS=Homo sapiens GN=ATXN2L PE=1 SV=2	4.829	4	2	ATXN2L	ENSG00000168488.18
Q9UPN4	Centrosomal protein of 131 kDa OS=Homo sapiens GN=CEP131 PE=1 SV=3	8.8	5	4	AZI1; CEP131	ENSG00000141577.13
P80723	Brain acid soluble protein 1 OS=Homo sapiens GN=BASP1 PE=1 SV=2	4.955	16	2	BASP1	ENSG00000176788.8
Q9NRL2	Bromodomain adjacent to zinc finger domain protein 1A OS=Homo sapiens GN=BAZ1A PE=1 SV=2	7.278	4	4	BAZ1A	ENSG00000198604.10
A8MTZ0	BBSome-interacting protein 1 OS=Homo sapiens GN=BBIP1 PE=1 SV=2	1.675	8	1	BBIP1	ENSG00000214413.7
Q8IWZ6	Bardet-Biedl syndrome 7 protein OS=Homo sapiens GN=BBS7 PE=1 SV=2	2.472	1	1	BBS7	ENSG00000138686.9
P12694	2-oxoisovalerate dehydrogenase subunit alpha, mitochondrial OS=Homo sapiens GN=BCKDHA PE=1 SV=2	3.732	2	1	BCKDHA	ENSG00000248098.11
Q9NYF8	Bcl-2-associated transcription factor 1 OS=Homo sapiens GN=BCLAF1 PE=1 SV=2	5.178	1	1	BCLAF1	ENSG00000029363.16
Q14137	Ribosome biogenesis protein BOP1 OS=Homo sapiens GN=BOP1 PE=1 SV=2	5.601	7	2	BOP1	ENSG00000261236.7
Q96DR5	BPI fold-containing family A member 2 OS=Homo sapiens GN=BPIFA2 PE=1 SV=2	1.702	3	1	BPIFA2	ENSG00000131050.10
O95696	Bromodomain-containing protein 1 OS=Homo sapiens GN=BRD1 PE=1 SV=1	1.725	1	1	BRD1	ENSG00000100425.18
Q8TDN6	Ribosome biogenesis protein BRX1 homolog OS=Homo sapiens GN=BRIX1 PE=1 SV=2	3.942	7	2	BRIX1	ENSG00000113460.12
P20290	Transcription factor BTF3 OS=Homo sapiens GN=BTF3 PE=1 SV=1	2.084	8	1	BTF3	ENSG00000145741.15
O43684	Mitotic checkpoint protein BUB3 OS=Homo sapiens GN=BUB3 PE=1 SV=1	1.783	4	1	BUB3	ENSG00000154473.17
Q6ZUT6	Uncharacterized protein C15orf52 OS=Homo sapiens GN=C15orf52 PE=1 SV=1	4.124	3	1	C15orf52; CCDC9B	ENSG00000188549.12
Q8IYL3	UPF0688 protein C1orf174 OS=Homo sapiens GN=C1orf174 PE=1 SV=2	1.549	6	1	C1orf174	ENSG00000198912.10
Q9BU76	Multiple myeloma tumor-associated protein 2 OS=Homo sapiens GN=MMTAG2 PE=1 SV=1	2.308	5	1	C1orf35	ENSG00000143793.12
Q9Y3I0	tRNA-splicing ligase RtcB homolog OS=Homo sapiens GN=RTCB PE=1 SV=1	2.273	3	1	C22orf28; RTCB	ENSG00000100220.11
Q9H7E9	UPF0488 protein C8orf33 OS=Homo sapiens GN=C8orf33 PE=1 SV=1	17.387	41	4	C8orf33	ENSG00000182307.12
Q9HB71	Calcyclin-binding protein OS=Homo sapiens GN=CACYBP PE=1 SV=2	1.489	10	1	CACYBP	ENSG00000116161.17
P27708	CAD protein OS=Homo sapiens GN=CAD PE=1 SV=3	12.84	4	5	CAD	ENSG00000084774.13
P27797	Calreticulin OS=Homo sapiens GN=CALR PE=1 SV=1	3.084	7	1	CALR	ENSG00000179218.13
P17655	Calpain-2 catalytic subunit OS=Homo sapiens GN=CAPN2 PE=1 SV=6	8.751	9	3	CAPN2	ENSG00000162909.17
P47756	F-actin-capping protein subunit beta OS=Homo sapiens GN=CAPZB PE=1 SV=4	2.045	9	1	CAPZB	ENSG00000077549.17
Q9HC52	Chromobox protein homolog 8 OS=Homo sapiens GN=CBX8 PE=1 SV=3	1.649	2	1	CBX8	ENSG00000141570.10
Q6P1N0	Coiled-coil and C2 domain-containing protein 1A OS=Homo sapiens GN=CC2D1A PE=1 SV=1	3.957	4	2	CC2D1A	ENSG00000132024.17
Q6PK04	Coiled-coil domain-containing protein 137 OS=Homo sapiens GN=CCDC137 PE=1 SV=1	2.078	6	1	CCDC137	ENSG00000185298.12
Q9H6F5	Coiled-coil domain-containing protein 86 OS=Homo sapiens GN=CCDC86 PE=1 SV=1	4.387	6	2	CCDC86	ENSG00000110104.11
Q9NVE4	Coiled-coil domain-containing protein 87 OS=Homo sapiens GN=CCDC87 PE=1 SV=2	3.041	2	1	CCDC87	ENSG00000182791.4
Q9UK58	Cyclin-L1 OS=Homo sapiens GN=CCNL1 PE=1 SV=1	4.077	6	2	CCNL1	ENSG00000163660.11
Q9UK39	Nocturnin OS=Homo sapiens GN=NOCT PE=2 SV=2	2.321	1	1	CCRN4L; NOCT	ENSG00000151014.5
P78371	T-complex protein 1 subunit beta OS=Homo sapiens GN=CCT2 PE=1 SV=4	3.989	5	2	CCT2	ENSG00000166226.12
P49368	T-complex protein 1 subunit gamma OS=Homo sapiens GN=CCT3 PE=1 SV=4	1.654	2	1	CCT3	ENSG00000163468.14
P50991	T-complex protein 1 subunit delta OS=Homo sapiens GN=CCT4 PE=1 SV=4	2.989	5	2	CCT4	ENSG00000115484.14
P48643	T-complex protein 1 subunit epsilon OS=Homo sapiens GN=CCT5 PE=1 SV=1	7.932	10	3	CCT5	ENSG00000150753.11
O15446	DNA-directed RNA polymerase I subunit RPA34 OS=Homo sapiens GN=CD3EAP PE=1 SV=1	1.696	7	1	CD3EAP	ENSG00000117877.10
P08962	CD63 antigen OS=Homo sapiens GN=CD63 PE=1 SV=2	1.589	5	1	CD63	ENSG00000135404.11
O75419	Cell division control protein 45 homolog OS=Homo sapiens GN=CDC45 PE=1 SV=1	2.264	1	1	CDC45	ENSG00000093009.9
Q99459	Cell division cycle 5-like protein OS=Homo sapiens GN=CDC5L PE=1 SV=2	10.67	8	3	CDC5L	ENSG00000096401.7
Q69YH5	Cell division cycle-associated protein 2 OS=Homo sapiens GN=CDCA2 PE=1 SV=2	13.109	11	5	CDCA2	ENSG00000184661.13
Q53HL2	Borealin OS=Homo sapiens GN=CDCA8 PE=1 SV=2	2.539	5	1	CDCA8	ENSG00000134690.10
Q14004	Cyclin-dependent kinase 13 OS=Homo sapiens GN=CDK13 PE=1 SV=2	5.703	4	3	CDK13	ENSG00000065883.14
Q03701	CCAAT/enhancer-binding protein zeta OS=Homo sapiens GN=CEBPZ PE=1 SV=3	2.782	2	1	CEBPZ	ENSG00000115816.14
P23528	Cofilin-1 OS=Homo sapiens GN=CFL1 PE=1 SV=3	1.673	7	1	CFL1	ENSG00000172757.12
Q3L8U1	Chromodomain-helicase-DNA-binding protein 9 OS=Homo sapiens GN=CHD9 PE=1 SV=2	2.013	1	1	CHD9	ENSG00000177200.16
Q9UHD1	Cysteine and histidine-rich domain-containing protein 1 OS=Homo sapiens GN=CHORDC1 PE=1 SV=2	1.951	5	1	CHORDC1	ENSG00000110172.11
P30532	Neuronal acetylcholine receptor subunit alpha-5 OS=Homo sapiens GN=CHRNA5 PE=1 SV=2	1.825	3	1	CHRNA5	ENSG00000169684.13
Q8WWK9	Cytoskeleton-associated protein 2 OS=Homo sapiens GN=CKAP2 PE=1 SV=1	12.628	11	5	CKAP2	ENSG00000136108.14
Q9UBR5	Chemokine-like factor OS=Homo sapiens GN=CKLF PE=2 SV=1	1.832	6	1	CKLF	ENSG00000217555.12
KCRM_HUMAN	cRAP HUman creatine kinase	2.41	6	1	CKM	ENSG00000104879.4
Q00610	Clathrin heavy chain 1 OS=Homo sapiens GN=CLTC PE=1 SV=5	2.068	1	1	CLTC	ENSG00000141367.11
P38432	Coilin OS=Homo sapiens GN=COIL PE=1 SV=1	5.014	4	2	COIL	ENSG00000121058.4
P53621	Coatomer subunit alpha OS=Homo sapiens GN=COPA PE=1 SV=2	6.751	4	4	COPA	ENSG00000122218.14
P53618	Coatomer subunit beta OS=Homo sapiens GN=COPB1 PE=1 SV=3	2.086	2	1	COPB1	ENSG00000129083.12
Q9Y678	Coatomer subunit gamma-1 OS=Homo sapiens GN=COPG1 PE=1 SV=1	17.743	11	6	COPG1	ENSG00000181789.14
Q9ULV4	Coronin-1C OS=Homo sapiens GN=CORO1C PE=1 SV=1	9.397	9	3	CORO1C	ENSG00000110880.10
P20674	Cytochrome c oxidase subunit 5A, mitochondrial OS=Homo sapiens GN=COX5A PE=1 SV=2	1.661	5	1	COX5A	ENSG00000178741.11
Q99829	Copine-1 OS=Homo sapiens GN=CPNE1 PE=1 SV=1	1.744	4	1	CPNE1	ENSG00000214078.12
O75131	Copine-3 OS=Homo sapiens GN=CPNE3 PE=1 SV=1	7.393	10	3	CPNE3	ENSG00000085719.12
Q16630	Cleavage and polyadenylation specificity factor subunit 6 OS=Homo sapiens GN=CPSF6 PE=1 SV=2	10.759	7	2	CPSF6	ENSG00000111605.16
Q8N684	Cleavage and polyadenylation specificity factor subunit 7 OS=Homo sapiens GN=CPSF7 PE=1 SV=1	4.613	8	2	CPSF7	ENSG00000149532.15
P16989	Y-box-binding protein 3 OS=Homo sapiens GN=YBX3 PE=1 SV=4	4.967	7	2	CSDA; YBX3	ENSG00000060138.12
CAS1_BOVIN	cRAP Bovine casein 1	2.321	6	1	CSN1S1	ENSBTAG00000007695.4
CASB_BOVIN	cRAP Bovine beta-casein	2.293	8	1	CSN2	ENSBTAG00000002632.5
Q96F07	Cytoplasmic FMR1-interacting protein 2 OS=Homo sapiens GN=CYFIP2 PE=1 SV=2	2.044	1	1	CYFIP2	ENSG00000055163.19
Q92841	Probable ATP-dependent RNA helicase DDX17 OS=Homo sapiens GN=DDX17 PE=1 SV=2	16.304	12	7	DDX17	ENSG00000100201.20
Q9NVP1	ATP-dependent RNA helicase DDX18 OS=Homo sapiens GN=DDX18 PE=1 SV=2	18.453	12	5	DDX18	ENSG00000088205.12
Q9NR30	Nucleolar RNA helicase 2 OS=Homo sapiens GN=DDX21 PE=1 SV=5	31.988	24	13	DDX21	ENSG00000165732.12
Q9BUQ8	Probable ATP-dependent RNA helicase DDX23 OS=Homo sapiens GN=DDX23 PE=1 SV=3	6.404	4	2	DDX23	ENSG00000174243.9
Q9GZR7	ATP-dependent RNA helicase DDX24 OS=Homo sapiens GN=DDX24 PE=1 SV=1	2.653	3	1	DDX24	ENSG00000273761.5; ENSG00000089737.16
Q96GQ7	Probable ATP-dependent RNA helicase DDX27 OS=Homo sapiens GN=DDX27 PE=1 SV=2	8.997	6	4	DDX27	ENSG00000124228.14
Q9H8H2	Probable ATP-dependent RNA helicase DDX31 OS=Homo sapiens GN=DDX31 PE=1 SV=2	2.554	1	1	DDX31	ENSG00000125485.17
O00148	ATP-dependent RNA helicase DDX39A OS=Homo sapiens GN=DDX39A PE=1 SV=2	1.932	3	1	DDX39A	ENSG00000123136.14
O00571	ATP-dependent RNA helicase DDX3X OS=Homo sapiens GN=DDX3X PE=1 SV=3	27.181	19	7	DDX3X	ENSG00000215301.9
Q9H0S4	Probable ATP-dependent RNA helicase DDX47 OS=Homo sapiens GN=DDX47 PE=1 SV=1	7.199	11	3	DDX47	ENSG00000213782.7
P17844	Probable ATP-dependent RNA helicase DDX5 OS=Homo sapiens GN=DDX5 PE=1 SV=1	25.968	14	7	DDX5	ENSG00000108654.13
Q9BQ39	ATP-dependent RNA helicase DDX50 OS=Homo sapiens GN=DDX50 PE=1 SV=1	14.42	9	5	DDX50	ENSG00000107625.12
Q9Y2R4	Probable ATP-dependent RNA helicase DDX52 OS=Homo sapiens GN=DDX52 PE=1 SV=3	2.982	3	1	DDX52	ENSG00000277594.2
Q8NHQ9	ATP-dependent RNA helicase DDX55 OS=Homo sapiens GN=DDX55 PE=1 SV=3	1.472	2	1	DDX55	ENSG00000111364.15
Q9NY93	Probable ATP-dependent RNA helicase DDX56 OS=Homo sapiens GN=DDX56 PE=1 SV=1	6.103	10	3	DDX56	ENSG00000136271.10
P35659	Protein DEK OS=Homo sapiens GN=DEK PE=1 SV=1	3.44	7	2	DEK	ENSG00000124795.14
O43143	Pre-mRNA-splicing factor ATP-dependent RNA helicase DHX15 OS=Homo sapiens GN=DHX15 PE=1 SV=2	7.865	6	3	DHX15	ENSG00000109606.12
Q9H2U1	ATP-dependent RNA helicase DHX36 OS=Homo sapiens GN=DHX36 PE=1 SV=2	2.511	1	1	DHX36	ENSG00000174953.13
Q8IY37	Probable ATP-dependent RNA helicase DHX37 OS=Homo sapiens GN=DHX37 PE=1 SV=1	3.676	3	2	DHX37	ENSG00000150990.7
Q92620	Pre-mRNA-splicing factor ATP-dependent RNA helicase PRP16 OS=Homo sapiens GN=DHX38 PE=1 SV=2	6.53	3	3	DHX38	ENSG00000140829.11
Q08211	ATP-dependent RNA helicase A OS=Homo sapiens GN=DHX9 PE=1 SV=4	8.075	4	3	DHX9	ENSG00000135829.16
Q9UNQ2	Probable dimethyladenosine transferase OS=Homo sapiens GN=DIMT1 PE=1 SV=1	2.208	4	1	DIMT1	ENSG00000086189.9
O60832	H/ACA ribonucleoprotein complex subunit 4 OS=Homo sapiens GN=DKC1 PE=1 SV=3	6.991	9	3	DKC1	ENSG00000130826.17
Q15398	Disks large-associated protein 5 OS=Homo sapiens GN=DLGAP5 PE=1 SV=2	4.582	4	2	DLGAP5	ENSG00000126787.12
O60884	DnaJ homolog subfamily A member 2 OS=Homo sapiens GN=DNAJA2 PE=1 SV=1	2.557	2	1	DNAJA2	ENSG00000069345.11
Q8WXX5	DnaJ homolog subfamily C member 9 OS=Homo sapiens GN=DNAJC9 PE=1 SV=1	2.023	8	1	DNAJC9	ENSG00000213551.4
P26358	DNA (cytosine-5)-methyltransferase 1 OS=Homo sapiens GN=DNMT1 PE=1 SV=2	7.609	3	3	DNMT1	ENSG00000130816.14
Q5QJE6	Deoxynucleotidyltransferase terminal-interacting protein 2 OS=Homo sapiens GN=DNTTIP2 PE=1 SV=2	13.376	10	5	DNTTIP2	ENSG00000067334.13
Q02413	Desmoglein-1 OS=Homo sapiens GN=DSG1 PE=1 SV=2	5.393	3	2	DSG1	ENSG00000134760.5
Q8N9I9	Probable E3 ubiquitin-protein ligase DTX3 OS=Homo sapiens GN=DTX3 PE=1 SV=2	2.39	2	1	DTX3	ENSG00000178498.15
Q14204	Cytoplasmic dynein 1 heavy chain 1 OS=Homo sapiens GN=DYNC1H1 PE=1 SV=5	4.514	1	2	DYNC1H1	ENSG00000197102.10
O43237	Cytoplasmic dynein 1 light intermediate chain 2 OS=Homo sapiens GN=DYNC1LI2 PE=1 SV=1	2.354	2	1	DYNC1LI2	ENSG00000135720.12
Q5JPH6	Probable glutamate--tRNA ligase, mitochondrial OS=Homo sapiens GN=EARS2 PE=1 SV=2	2.174	1	1	EARS2	ENSG00000103356.15
Q99848	Probable rRNA-processing protein EBP2 OS=Homo sapiens GN=EBNA1BP2 PE=1 SV=2	19.588	21	4	EBNA1BP2	ENSG00000117395.12
P68104	Elongation factor 1-alpha 1 OS=Homo sapiens GN=EEF1A1 PE=1 SV=1	6.917	10	3	EEF1A1	ENSG00000156508.17
Q05639	Elongation factor 1-alpha 2 OS=Homo sapiens GN=EEF1A2 PE=1 SV=1	3.507	4	2	EEF1A2	ENSG00000101210.10
P26641	Elongation factor 1-gamma OS=Homo sapiens GN=EEF1G PE=1 SV=3	3.895	6	2	EEF1G	ENSG00000254772.9
P13639	Elongation factor 2 OS=Homo sapiens GN=EEF2 PE=1 SV=4	34.106	18	11	EEF2	ENSG00000167658.15
Q15029	116 kDa U5 small nuclear ribonucleoprotein component OS=Homo sapiens GN=EFTUD2 PE=1 SV=1	5.122	4	3	EFTUD2	ENSG00000108883.12
P19525	Interferon-induced, double-stranded RNA-activated protein kinase OS=Homo sapiens GN=EIF2AK2 PE=1 SV=2	2.101	2	1	EIF2AK2	ENSG00000055332.16
P41091	Eukaryotic translation initiation factor 2 subunit 3 OS=Homo sapiens GN=EIF2S3 PE=1 SV=3	4.895	7	2	EIF2S3	ENSG00000130741.10
Q14152	Eukaryotic translation initiation factor 3 subunit A OS=Homo sapiens GN=EIF3A PE=1 SV=1	2.361	1	1	EIF3A	ENSG00000107581.12
B5ME19	Eukaryotic translation initiation factor 3 subunit C-like protein OS=Homo sapiens GN=EIF3CL PE=3 SV=1	6.44	3	2	EIF3CL	ENSG00000205609.12
O15371	Eukaryotic translation initiation factor 3 subunit D OS=Homo sapiens GN=EIF3D PE=1 SV=1	1.68	2	1	EIF3D	ENSG00000100353.17
P60842	Eukaryotic initiation factor 4A-I OS=Homo sapiens GN=EIF4A1 PE=1 SV=1	3.123	6	2	EIF4A1	ENSG00000161960.14
Q04637	Eukaryotic translation initiation factor 4 gamma 1 OS=Homo sapiens GN=EIF4G1 PE=1 SV=4	5.947	2	2	EIF4G1	ENSG00000114867.20
P78344	Eukaryotic translation initiation factor 4 gamma 2 OS=Homo sapiens GN=EIF4G2 PE=1 SV=1	5.158	5	2	EIF4G2	ENSG00000110321.16
O60841	Eukaryotic translation initiation factor 5B OS=Homo sapiens GN=EIF5B PE=1 SV=4	1.945	2	1	EIF5B	ENSG00000158417.10
P06733	Alpha-enolase OS=Homo sapiens GN=ENO1 PE=1 SV=2	6.183	10	3	ENO1	ENSG00000074800.13
P07814	Bifunctional glutamate/proline--tRNA ligase OS=Homo sapiens GN=EPRS PE=1 SV=5	6.346	4	3	EPRS	ENSG00000136628.17
Q96J88	Epithelial-stromal interaction protein 1 OS=Homo sapiens GN=EPSTI1 PE=2 SV=2	2.702	4	1	EPSTI1	ENSG00000133106.14
Q01780	Exosome component 10 OS=Homo sapiens GN=EXOSC10 PE=1 SV=2	2.205	2	1	EXOSC10	ENSG00000171824.13
Q01469	Fatty acid-binding protein, epidermal OS=Homo sapiens GN=FABP5 PE=1 SV=3	3.5	7	1	FABP5	ENSG00000164687.10
Q6ZU69	Protein FAM205A OS=Homo sapiens GN=FAM205A PE=2 SV=4	2.218	1	1	FAM205A	ENSG00000205108.5
Q9NSI2	Protein FAM207A OS=Homo sapiens GN=FAM207A PE=1 SV=2	3.617	5	1	FAM207A	ENSG00000160256.12
F5H4B4	Protein FAM227A OS=Homo sapiens GN=FAM227A PE=1 SV=1	1.698	1	1	FAM227A	ENSG00000184949.15
P49327	Fatty acid synthase OS=Homo sapiens GN=FASN PE=1 SV=3	54.89	11	18	FASN	ENSG00000169710.8
P62861	40S ribosomal protein S30 OS=Homo sapiens GN=FAU PE=1 SV=1	1.797	17	1	FAU
A6NHQ2	rRNA/tRNA 2'-O-methyltransferase fibrillarin-like protein 1 OS=Homo sapiens GN=FBLL1 PE=3 SV=2	1.495	3	1	FBLL1	ENSG00000188573.7
P09038	Fibroblast growth factor 2 OS=Homo sapiens GN=FGF2 PE=1 SV=3	1.998	3	1	FGF2	ENSG00000138685.13
Q6UN15	Pre-mRNA 3'-end-processing factor FIP1 OS=Homo sapiens GN=FIP1L1 PE=1 SV=1	3.122	3	1	FIP1L1	ENSG00000145216.15
Q5D862	Filaggrin-2 OS=Homo sapiens GN=FLG2 PE=1 SV=1	4.434	3	2	FLG2	ENSG00000143520.6
Q13045	Protein flightless-1 homolog OS=Homo sapiens GN=FLII PE=1 SV=2	2.194	1	1	FLII	ENSG00000177731.15; ENSG00000284571.1
P21333	Filamin-A OS=Homo sapiens GN=FLNA PE=1 SV=4	46.047	10	15	FLNA	ENSG00000196924.14
P02751	Fibronectin OS=Homo sapiens GN=FN1 PE=1 SV=4	1.836	1	1	FN1	ENSG00000115414.18
Q9P278	Folliculin-interacting protein 2 OS=Homo sapiens GN=FNIP2 PE=1 SV=2	1.59	1	1	FNIP2	ENSG00000052795.12
Q14331	Protein FRG1 OS=Homo sapiens GN=FRG1 PE=1 SV=1	2.217	6	1	FRG1	ENSG00000283153.1; ENSG00000283630.1; ENSG00000109536.11; ENSG00000275145.3
Q16658	Fascin OS=Homo sapiens GN=FSCN1 PE=1 SV=3	5.641	6	2	FSCN1	ENSG00000075618.17
P02794	Ferritin heavy chain OS=Homo sapiens GN=FTH1 PE=1 SV=2	2.501	5	1	FTH1	ENSG00000167996.15
Q8IY81	pre-rRNA processing protein FTSJ3 OS=Homo sapiens GN=FTSJ3 PE=1 SV=2	28.093	13	8	FTSJ3	ENSG00000108592.16
Q14697	Neutral alpha-glucosidase AB OS=Homo sapiens GN=GANAB PE=1 SV=3	14.546	8	5	GANAB	ENSG00000089597.16
P04406	Glyceraldehyde-3-phosphate dehydrogenase OS=Homo sapiens GN=GAPDH PE=1 SV=3	4.752	10	2	GAPDH	ENSG00000111640.14
P41250	Glycine--tRNA ligase OS=Homo sapiens GN=GARS PE=1 SV=3	14.242	9	4	GARS	ENSG00000106105.13
P22102	Trifunctional purine biosynthetic protein adenosine-3 OS=Homo sapiens GN=GART PE=1 SV=1	11.684	7	4	GART	ENSG00000159131.16
P50395	Rab GDP dissociation inhibitor beta OS=Homo sapiens GN=GDI2 PE=1 SV=2	4.285	7	2	GDI2	ENSG00000057608.16
Q06210	Glutamine--fructose-6-phosphate aminotransferase [isomerizing] 1 OS=Homo sapiens GN=GFPT1 PE=1 SV=3	4.781	4	2	GFPT1	ENSG00000198380.12
Q9NZM5	Ribosome biogenesis protein NOP53 OS=Homo sapiens GN=NOP53 PE=1 SV=2	6.952	9	3	GLTSCR2; NOP53	ENSG00000105373.18
O75496	Geminin OS=Homo sapiens GN=GMNN PE=1 SV=1	2.021	6	1	GMNN	ENSG00000112312.9
P04899	Guanine nucleotide-binding protein G(i) subunit alpha-2 OS=Homo sapiens GN=GNAI2 PE=1 SV=3	3.427	4	1	GNAI2	ENSG00000114353.16
P62873	Guanine nucleotide-binding protein G(I)/G(S)/G(T) subunit beta-1 OS=Homo sapiens GN=GNB1 PE=1 SV=3	4.148	9	2	GNB1	ENSG00000078369.17
P62879	Guanine nucleotide-binding protein G(I)/G(S)/G(T) subunit beta-2 OS=Homo sapiens GN=GNB2 PE=1 SV=3	4.453	6	1	GNB2	ENSG00000172354.9
P63244	Receptor of activated protein C kinase 1 OS=Homo sapiens GN=RACK1 PE=1 SV=3	5.763	15	3	GNB2L1; RACK1	ENSG00000204628.11
P36915	Guanine nucleotide-binding protein-like 1 OS=Homo sapiens GN=GNL1 PE=1 SV=2	1.674	4	1	GNL1	ENSG00000235986.9; ENSG00000229470.9; ENSG00000204590.12; ENSG00000206492.11; ENSG00000232143.9; ENSG00000228581.9; ENSG00000226882.9
Q13823	Nucleolar GTP-binding protein 2 OS=Homo sapiens GN=GNL2 PE=1 SV=1	3.607	4	2	GNL2	ENSG00000134697.12
Q9BVP2	Guanine nucleotide-binding protein-like 3 OS=Homo sapiens GN=GNL3 PE=1 SV=2	27.253	22	8	GNL3	ENSG00000163938.16
Q9NVN8	Guanine nucleotide-binding protein-like 3-like protein OS=Homo sapiens GN=GNL3L PE=1 SV=1	7.529	6	3	GNL3L	ENSG00000130119.15
Q5T3I0	G patch domain-containing protein 4 OS=Homo sapiens GN=GPATCH4 PE=1 SV=2	4.701	7	2	GPATCH4
P09211	Glutathione S-transferase P OS=Homo sapiens GN=GSTP1 PE=1 SV=2	1.928	9	1	GSTP1	ENSG00000084207.15
P52655	Transcription initiation factor IIA subunit 1 OS=Homo sapiens GN=GTF2A1 PE=1 SV=1	2.107	3	1	GTF2A1	ENSG00000165417.11
P29084	Transcription initiation factor IIE subunit beta OS=Homo sapiens GN=GTF2E2 PE=1 SV=1	1.981	2	1	GTF2E2	ENSG00000197265.8
P35269	General transcription factor IIF subunit 1 OS=Homo sapiens GN=GTF2F1 PE=1 SV=2	2.062	3	1	GTF2F1	ENSG00000125651.13
Q92759	General transcription factor IIH subunit 4 OS=Homo sapiens GN=GTF2H4 PE=1 SV=1	1.854	2	1	GTF2H4	ENSG00000226384.10; ENSG00000221974.11; ENSG00000233149.10; ENSG00000234370.10; ENSG00000236895.10; ENSG00000213780.10
Q9BZE4	Nucleolar GTP-binding protein 1 OS=Homo sapiens GN=GTPBP4 PE=1 SV=3	24.455	17	8	GTPBP4	ENSG00000107937.18
Q9NYZ3	G2 and S phase-expressed protein 1 OS=Homo sapiens GN=GTSE1 PE=1 SV=3	2.422	4	1	GTSE1
Q92522	Histone H1x OS=Homo sapiens GN=H1FX PE=1 SV=1	3.926	12	2	H1FX	ENSG00000184897.5
O75367	Core histone macro-H2A.1 OS=Homo sapiens GN=H2AFY PE=1 SV=4	15.682	22	5	H2AFY	ENSG00000113648.16
P09105	Hemoglobin subunit theta-1 OS=Homo sapiens GN=HBQ1 PE=1 SV=2	1.515	6	1	HBQ1	ENSG00000086506.2
Q7Z4V5	Hepatoma-derived growth factor-related protein 2 OS=Homo sapiens GN=HDGFL2 PE=1 SV=1	2.888	2	1	HDGFRP2; HDGFL2	ENSG00000167674.14
Q00341	Vigilin OS=Homo sapiens GN=HDLBP PE=1 SV=2	1.488	1	1	HDLBP
Q9BYK8	Helicase with zinc finger domain 2 OS=Homo sapiens GN=HELZ2 PE=1 SV=6	2.006	1	1	HELZ2	ENSG00000130589.16
Q9UII4	E3 ISG15--protein ligase HERC5 OS=Homo sapiens GN=HERC5 PE=1 SV=2	7.9	4	3	HERC5	ENSG00000138646.8
P88904	Major DNA-binding protein OS=Human herpesvirus 8 type M OX=435895 GN=DBP PE=1 SV=1	2.272	1	1	HHV8gp03
Q76SB0	ORF 73 OS=Human herpesvirus 8 type M OX=435895 PE=1 SV=1	1.627	1	1	HHV8gp78
P16401	Histone H1.5 OS=Homo sapiens GN=HIST1H1B PE=1 SV=3	13.138	13	2	HIST1H1B	ENSG00000184357.4
P16403	Histone H1.2 OS=Homo sapiens GN=HIST1H1C PE=1 SV=2	23.303	19	4	HIST1H1C	ENSG00000187837.3
P10412	Histone H1.4 OS=Homo sapiens GN=HIST1H1E PE=1 SV=2	22.883	19	4	HIST1H1E	ENSG00000168298.6
Q96QV6	Histone H2A type 1-A OS=Homo sapiens GN=HIST1H2AA PE=1 SV=3	7.935	18	1	HIST1H2AA	ENSG00000164508.4
P62805	Histone H4 OS=Homo sapiens GN=HIST1H4A PE=1 SV=2	11.723	31	3	HIST1H4A; HIST1H4F; HIST1H4D; HIST1H4J; HIST2H4A; HIST2H4B; HIST1H4H; HIST1H4C; HIST4H4; HIST1H4E; HIST1H4I; HIST1H4B; HIST1H4K; HIST1H4L	ENSG00000197061.4; ENSG00000275126.1; ENSG00000273542.1; ENSG00000197238.4; ENSG00000197837.3; ENSG00000276966.2; ENSG00000158406.4; ENSG00000270882.2; ENSG00000274618.1; ENSG00000278637.1; ENSG00000277157.1; ENSG00000278705.1; ENSG00000270276.2; ENSG00000276180.1
Q16777	Histone H2A type 2-C OS=Homo sapiens GN=HIST2H2AC PE=1 SV=4	7.055	15	1	HIST2H2AC	ENSG00000184260.5
Q16778	Histone H2B type 2-E OS=Homo sapiens GN=HIST2H2BE PE=1 SV=3	1.762	9	1	HIST2H2BE	ENSG00000184678.10
P19367	Hexokinase-1 OS=Homo sapiens GN=HK1 PE=1 SV=3	3.894	2	1	HK1	ENSG00000156515.21
Q2TB90	Putative hexokinase HKDC1 OS=Homo sapiens GN=HKDC1 PE=1 SV=3	2.577	2	1	HKDC1	ENSG00000156510.12
Q9UK76	Jupiter microtubule associated homolog 1 OS=Homo sapiens GN=JPT1 PE=1 SV=3	3.623	16	1	HN1; JPT1	ENSG00000189159.15
P09651	Heterogeneous nuclear ribonucleoprotein A1 OS=Homo sapiens GN=HNRNPA1 PE=1 SV=5	2.912	5	1	HNRNPA1	ENSG00000135486.17
P51991	Heterogeneous nuclear ribonucleoprotein A3 OS=Homo sapiens GN=HNRNPA3 PE=1 SV=2	2.652	6	1	HNRNPA3	ENSG00000170144.20
P31943	Heterogeneous nuclear ribonucleoprotein H OS=Homo sapiens GN=HNRNPH1 PE=1 SV=4	3.23	4	1	HNRNPH1	ENSG00000169045.17; ENSG00000284254.1
P61978	Heterogeneous nuclear ribonucleoprotein K OS=Homo sapiens GN=HNRNPK PE=1 SV=1	11.513	13	3	HNRNPK	ENSG00000165119.20
P14866	Heterogeneous nuclear ribonucleoprotein L OS=Homo sapiens GN=HNRNPL PE=1 SV=2	8.202	7	3	HNRNPL	ENSG00000282947.1; ENSG00000104824.16
P52272	Heterogeneous nuclear ribonucleoprotein M OS=Homo sapiens GN=HNRNPM PE=1 SV=3	1.94	2	1	HNRNPM	ENSG00000099783.11
Q00839	Heterogeneous nuclear ribonucleoprotein U OS=Homo sapiens GN=HNRNPU PE=1 SV=6	14.675	7	3	HNRNPU	ENSG00000153187.18
Q9BUJ2	Heterogeneous nuclear ribonucleoprotein U-like protein 1 OS=Homo sapiens GN=HNRNPUL1 PE=1 SV=2	4.142	3	2	HNRNPUL1	ENSG00000105323.16
Q1KMD3	Heterogeneous nuclear ribonucleoprotein U-like protein 2 OS=Homo sapiens GN=HNRNPUL2 PE=1 SV=1	3.693	4	2	HNRNPUL2	ENSG00000214753.2
Q5SSJ5	Heterochromatin protein 1-binding protein 3 OS=Homo sapiens GN=HP1BP3 PE=1 SV=1	6.039	7	3	HP1BP3	ENSG00000127483.17
Q86YZ3	Hornerin OS=Homo sapiens GN=HRNR PE=1 SV=2	10.565	7	5	HRNR	ENSG00000197915.5
P14625	Endoplasmin OS=Homo sapiens GN=HSP90B1 PE=1 SV=1	1.732	1	1	HSP90B1	ENSG00000166598.14
P0DMV9	Heat shock 70 kDa protein 1B OS=Homo sapiens GN=HSPA1B PE=1 SV=1	11.292	11	4	HSPA1B; HSPA1A	ENSG00000232804.5; ENSG00000234475.5; ENSG00000231555.4; ENSG00000235941.5; ENSG00000204389.9; ENSG00000204388.6; ENSG00000212866.6; ENSG00000237724.5; ENSG00000224501.5
P34932	Heat shock 70 kDa protein 4 OS=Homo sapiens GN=HSPA4 PE=1 SV=4	5.85	5	3	HSPA4	ENSG00000170606.14
P17066	Heat shock 70 kDa protein 6 OS=Homo sapiens GN=HSPA6 PE=1 SV=2	6.611	6	3	HSPA6	ENSG00000173110.7
P11142	Heat shock cognate 71 kDa protein OS=Homo sapiens GN=HSPA8 PE=1 SV=1	16.717	11	4	HSPA8	ENSG00000109971.13
P38646	Stress-70 protein, mitochondrial OS=Homo sapiens GN=HSPA9 PE=1 SV=2	2.206	2	1	HSPA9	ENSG00000113013.12
P04792	Heat shock protein beta-1 OS=Homo sapiens GN=HSPB1 PE=1 SV=2	2.945	5	1	HSPB1	ENSG00000106211.8
Q92598	Heat shock protein 105 kDa OS=Homo sapiens GN=HSPH1 PE=1 SV=1	10.194	8	5	HSPH1	ENSG00000120694.19
Q7Z6Z7	E3 ubiquitin-protein ligase HUWE1 OS=Homo sapiens GN=HUWE1 PE=1 SV=3	1.835	1	1	HUWE1	ENSG00000086758.15
P41252	Isoleucine--tRNA ligase, cytoplasmic OS=Homo sapiens GN=IARS PE=1 SV=2	2.163	1	1	IARS	ENSG00000196305.17
Q9BXS1	Isopentenyl-diphosphate delta-isomerase 2 OS=Homo sapiens GN=IDI2 PE=1 SV=1	2.21	5	1	IDI2	ENSG00000148377.5
Q16666	Gamma-interferon-inducible protein 16 OS=Homo sapiens GN=IFI16 PE=1 SV=3	1.621	1	1	IFI16	ENSG00000163565.18
Q12894	Interferon-related developmental regulator 2 OS=Homo sapiens GN=IFRD2 PE=1 SV=3	1.736	3	1	IFRD2	ENSG00000214706.10
Q9Y6M1	Insulin-like growth factor 2 mRNA-binding protein 2 OS=Homo sapiens GN=IGF2BP2 PE=1 SV=2	1.704	2	1	IGF2BP2	ENSG00000073792.15
Q9NQS7	Inner centromere protein OS=Homo sapiens GN=INCENP PE=1 SV=3	2.13	2	1	INCENP	ENSG00000149503.12
P46940	Ras GTPase-activating-like protein IQGAP1 OS=Homo sapiens GN=IQGAP1 PE=1 SV=1	4.089	2	2	IQGAP1	ENSG00000140575.12
P05161	Ubiquitin-like protein ISG15 OS=Homo sapiens GN=ISG15 PE=1 SV=5	7.984	12	1	ISG15	ENSG00000187608.8
Q9H9L3	Interferon-stimulated 20 kDa exonuclease-like 2 OS=Homo sapiens GN=ISG20L2 PE=1 SV=1	3.764	7	2	ISG20L2	ENSG00000143319.16
Q2M1V0	Intestine-specific homeobox OS=Homo sapiens GN=ISX PE=1 SV=2	2.672	4	1	ISX	ENSG00000175329.12
Q9NZM3	Intersectin-2 OS=Homo sapiens GN=ITSN2 PE=1 SV=3	2.641	0	1	ITSN2	ENSG00000198399.14
Q15046	Lysine--tRNA ligase OS=Homo sapiens GN=KARS PE=1 SV=3	2.517	2	1	KARS	ENSG00000065427.14
Q5JSQ8	Putative KHDC1-like protein OS=Homo sapiens GN=KHDC1L PE=5 SV=1	4.061	8	1	KHDC1L; KHDC1	ENSG00000256980.4
Q92945	Far upstream element-binding protein 2 OS=Homo sapiens GN=KHSRP PE=1 SV=4	3.326	3	2	KHSRP	ENSG00000088247.17
Q15397	Pumilio homolog 3 OS=Homo sapiens GN=PUM3 PE=1 SV=3	12.708	9	4	KIAA0020; PUM3	ENSG00000080608.9
Q8NCU4	Coiled-coil domain-containing protein 191 OS=Homo sapiens GN=CCDC191 PE=2 SV=1	1.851	1	1	KIAA1407; CCDC191	ENSG00000163617.10
Q8NI77	Kinesin-like protein KIF18A OS=Homo sapiens GN=KIF18A PE=1 SV=2	1.703	2	1	KIF18A	ENSG00000121621.6
Q86Y91	Kinesin-like protein KIF18B OS=Homo sapiens GN=KIF18B PE=1 SV=3	3.001	2	1	KIF18B
Q02241	Kinesin-like protein KIF23 OS=Homo sapiens GN=KIF23 PE=1 SV=3	1.632	2	1	KIF23	ENSG00000137807.13
O00139	Kinesin-like protein KIF2A OS=Homo sapiens GN=KIF2A PE=1 SV=3	1.633	2	1	KIF2A	ENSG00000068796.16
Q99661	Kinesin-like protein KIF2C OS=Homo sapiens GN=KIF2C PE=1 SV=2	1.559	2	1	KIF2C	ENSG00000142945.12
P33176	Kinesin-1 heavy chain OS=Homo sapiens GN=KIF5B PE=1 SV=1	7.785	5	3	KIF5B	ENSG00000170759.10
Q9BW19	Kinesin-like protein KIFC1 OS=Homo sapiens GN=KIFC1 PE=1 SV=2	1.641	3	1	KIFC1	ENSG00000237649.7; ENSG00000204197.9; ENSG00000233450.7
Q9UMN6	Histone-lysine N-methyltransferase 2B OS=Homo sapiens GN=KMT2B PE=1 SV=1	3.463	1	2	KMT2B; MLL4	ENSG00000272333.5
P52292	Importin subunit alpha-1 OS=Homo sapiens GN=KPNA2 PE=1 SV=1	1.592	3	1	KPNA2	ENSG00000182481.8
O60684	Importin subunit alpha-7 OS=Homo sapiens GN=KPNA6 PE=1 SV=1	3.989	6	2	KPNA6	ENSG00000025800.13
Q14974	Importin subunit beta-1 OS=Homo sapiens GN=KPNB1 PE=1 SV=2	1.681	2	1	KPNB1	ENSG00000108424.9
Q5T749	Keratinocyte proline-rich protein OS=Homo sapiens GN=KPRP PE=1 SV=1	3.227	2	1	KPRP	ENSG00000203786.6
P04264	Keratin, type II cytoskeletal 1 OS=Homo sapiens GN=KRT1 PE=1 SV=6	79.864	43	19	KRT1	ENSG00000167768.4
P13645	Keratin, type I cytoskeletal 10 OS=Homo sapiens GN=KRT10 PE=1 SV=6	70.735	46	16	KRT10	ENSG00000186395.7
P02533	Keratin, type I cytoskeletal 14 OS=Homo sapiens GN=KRT14 PE=1 SV=4	10.038	14	4	KRT14	ENSG00000186847.5
P08779	Keratin, type I cytoskeletal 16 OS=Homo sapiens GN=KRT16 PE=1 SV=4	6.183	6	2	KRT16	ENSG00000186832.8
Q04695	Keratin, type I cytoskeletal 17 OS=Homo sapiens GN=KRT17 PE=1 SV=2	5.886	8	2	KRT17	ENSG00000128422.15
K22E_HUMAN	cRAP Human cytokeratin 2	43.796	37	13	KRT2
P35908	Keratin, type II cytoskeletal 2 epidermal OS=Homo sapiens GN=KRT2 PE=1 SV=2	45.212	36	13	KRT2	ENSG00000172867.3
P13647	Keratin, type II cytoskeletal 5 OS=Homo sapiens GN=KRT5 PE=1 SV=3	16.859	12	6	KRT5	ENSG00000186081.11
P02538	Keratin, type II cytoskeletal 6A OS=Homo sapiens GN=KRT6A PE=1 SV=3	17.267	15	6	KRT6A	ENSG00000205420.10
P04259	Keratin, type II cytoskeletal 6B OS=Homo sapiens GN=KRT6B PE=1 SV=5	17.726	15	6	KRT6B	ENSG00000185479.5
P35527	Keratin, type I cytoskeletal 9 OS=Homo sapiens GN=KRT9 PE=1 SV=3	77.682	48	18	KRT9	ENSG00000171403.9
Q3LI72	Keratin-associated protein 19-5 OS=Homo sapiens GN=KRTAP19-5 PE=1 SV=1	4.572	53	2	KRTAP19-5	ENSG00000186977.2
Q9BYR8	Keratin-associated protein 3-1 OS=Homo sapiens GN=KRTAP3-1 PE=1 SV=1	2.076	17	1	KRTAP3-1	ENSG00000212901.3; ENSG00000262068.3
Q9BYQ0	Keratin-associated protein 9-8 OS=Homo sapiens GN=KRTAP9-8 PE=1 SV=2	12.445	21	2	KRTAP9-8	ENSG00000187272.6
Q71RC2	La-related protein 4 OS=Homo sapiens GN=LARP4 PE=1 SV=3	21.211	13	5	LARP4	ENSG00000161813.21
Q92615	La-related protein 4B OS=Homo sapiens GN=LARP4B PE=1 SV=3	3.952	4	2	LARP4B	ENSG00000107929.14
Q9P2J5	Leucine--tRNA ligase, cytoplasmic OS=Homo sapiens GN=LARS PE=1 SV=2	3.41	2	2	LARS	ENSG00000133706.17
Q14847	LIM and SH3 domain protein 1 OS=Homo sapiens GN=LASP1 PE=1 SV=2	4.264	9	2	LASP1	ENSG00000002834.17
Q14739	Lamin-B receptor OS=Homo sapiens GN=LBR PE=1 SV=2	3.877	3	1	LBR	ENSG00000143815.14
P00338	L-lactate dehydrogenase A chain OS=Homo sapiens GN=LDHA PE=1 SV=2	5.795	15	3	LDHA	ENSG00000134333.13
P07195	L-lactate dehydrogenase B chain OS=Homo sapiens GN=LDHB PE=1 SV=2	4.831	8	2	LDHB	ENSG00000111716.12
Q9UHB6	LIM domain and actin-binding protein 1 OS=Homo sapiens GN=LIMA1 PE=1 SV=1	1.557	2	1	LIMA1	ENSG00000050405.13
Q9BRT6	Protein LLP homolog OS=Homo sapiens GN=LLPH PE=1 SV=1	4.648	11	1	LLPH	ENSG00000139233.6
P02545	Prelamin-A/C OS=Homo sapiens GN=LMNA PE=1 SV=1	4.426	2	1	LMNA	ENSG00000160789.19
Q8NBF4	Putative uncharacterized protein FLJ33307 OS=Homo sapiens PE=5 SV=1	2.687	5	1	LOC100127940
E9PQX1	Transmembrane protein 262 OS=Homo sapiens GN=TMEM262 PE=4 SV=1	2.237	5	1	LOC100130348; TMEM262	ENSG00000187066.8
A6NC62	Putative RBAK downstream neighbor protein OS=Homo sapiens GN=RBAKDN PE=5 SV=2	1.791	5	1	LOC389458; RBAKDN
Q8N1G4	Leucine-rich repeat-containing protein 47 OS=Homo sapiens GN=LRRC47 PE=1 SV=1	3.105	4	1	LRRC47	ENSG00000130764.9
Q96AG4	Leucine-rich repeat-containing protein 59 OS=Homo sapiens GN=LRRC59 PE=1 SV=1	3.597	8	1	LRRC59	ENSG00000108829.9
Q9Y383	Putative RNA-binding protein Luc7-like 2 OS=Homo sapiens GN=LUC7L2 PE=1 SV=2	5.517	8	2	LUC7L2	ENSG00000146963.17
O95232	Luc7-like protein 3 OS=Homo sapiens GN=LUC7L3 PE=1 SV=2	5.711	12	3	LUC7L3	ENSG00000108848.15
Q86V48	Leucine zipper protein 1 OS=Homo sapiens GN=LUZP1 PE=1 SV=2	20.487	11	9	LUZP1	ENSG00000169641.13
Q9NX58	Cell growth-regulating nucleolar protein OS=Homo sapiens GN=LYAR PE=1 SV=2	8.14	16	4	LYAR
Q9UPN3	Microtubule-actin cross-linking factor 1, isoforms 1/2/3/5 OS=Homo sapiens GN=MACF1 PE=1 SV=4	5.307	1	2	MACF1	ENSG00000127603.23
Q9UBF1	Melanoma-associated antigen C2 OS=Homo sapiens GN=MAGEC2 PE=1 SV=1	1.644	3	1	MAGEC2	ENSG00000046774.9
Q9UNF1	Melanoma-associated antigen D2 OS=Homo sapiens GN=MAGED2 PE=1 SV=2	14.352	14	4	MAGED2	ENSG00000102316.16
P27816	Microtubule-associated protein 4 OS=Homo sapiens GN=MAP4 PE=1 SV=3	7.002	4	3	MAP4	ENSG00000047849.21
Q3KQU3	MAP7 domain-containing protein 1 OS=Homo sapiens GN=MAP7D1 PE=1 SV=1	30.568	16	10	MAP7D1	ENSG00000116871.15
P27448	MAP/microtubule affinity-regulating kinase 3 OS=Homo sapiens GN=MARK3 PE=1 SV=4	7.44	9	4	MARK3
P56192	Methionine--tRNA ligase, cytoplasmic OS=Homo sapiens GN=MARS PE=1 SV=2	2.183	2	1	MARS	ENSG00000166986.14
P31153	S-adenosylmethionine synthase isoform type-2 OS=Homo sapiens GN=MAT2A PE=1 SV=1	1.771	4	1	MAT2A	ENSG00000168906.12
O00339	Matrilin-2 OS=Homo sapiens GN=MATN2 PE=1 SV=4	3.443	1	1	MATN2	ENSG00000132561.13
P43243	Matrin-3 OS=Homo sapiens GN=MATR3 PE=1 SV=2	8.447	8	4	MATR3	ENSG00000015479.18; ENSG00000280987.4
Q8N884	Cyclic GMP-AMP synthase OS=Homo sapiens GN=MB21D1 PE=1 SV=2	16.269	16	5	MB21D1; CGAS	ENSG00000164430.15
Q9UBB5	Methyl-CpG-binding domain protein 2 OS=Homo sapiens GN=MBD2 PE=1 SV=1	2.646	3	1	MBD2	ENSG00000134046.11
Q9NR56	Muscleblind-like protein 1 OS=Homo sapiens GN=MBNL1 PE=1 SV=2	1.878	2	1	MBNL1	ENSG00000152601.17
Q96RQ3	Methylcrotonoyl-CoA carboxylase subunit alpha, mitochondrial OS=Homo sapiens GN=MCCC1 PE=1 SV=3	7.618	6	3	MCCC1	ENSG00000078070.12
P25205	DNA replication licensing factor MCM3 OS=Homo sapiens GN=MCM3 PE=1 SV=3	2.705	2	1	MCM3	ENSG00000112118.18
Q14566	DNA replication licensing factor MCM6 OS=Homo sapiens GN=MCM6 PE=1 SV=1	1.593	1	1	MCM6	ENSG00000076003.4
P33993	DNA replication licensing factor MCM7 OS=Homo sapiens GN=MCM7 PE=1 SV=4	1.529	3	1	MCM7	ENSG00000166508.17
Q9NXL9	DNA helicase MCM9 OS=Homo sapiens GN=MCM9 PE=1 SV=4	1.483	2	1	MCM9	ENSG00000111877.17
Q14676	Mediator of DNA damage checkpoint protein 1 OS=Homo sapiens GN=MDC1 PE=1 SV=3	24.369	10	9	MDC1	ENSG00000228575.9; ENSG00000137337.14; ENSG00000225589.9; ENSG00000224587.9; ENSG00000234012.9; ENSG00000237095.9
A1L020	RNA-binding protein MEX3A OS=Homo sapiens GN=MEX3A PE=1 SV=1	1.525	2	1	MEX3A	ENSG00000254726.2
P46013	Proliferation marker protein Ki-67 OS=Homo sapiens GN=MKI67 PE=1 SV=2	26.566	5	10	MKI67	ENSG00000148773.13
Q9BYG3	MKI67 FHA domain-interacting nucleolar phosphoprotein OS=Homo sapiens GN=NIFK PE=1 SV=1	19.841	31	6	MKI67IP; NIFK	ENSG00000155438.11
P41218	Myeloid cell nuclear differentiation antigen OS=Homo sapiens GN=MNDA PE=1 SV=1	1.845	2	1	MNDA	ENSG00000163563.7
Q2QL34	Mpv17-like protein OS=Homo sapiens GN=MPV17L PE=1 SV=1	1.504	5	1	MPV17L	ENSG00000156968.8; ENSG00000275543.4
Q6P1L8	39S ribosomal protein L14, mitochondrial OS=Homo sapiens GN=MRPL14 PE=1 SV=1	7.218	13	1	MRPL14	ENSG00000180992.6
Q9P015	39S ribosomal protein L15, mitochondrial OS=Homo sapiens GN=MRPL15 PE=1 SV=1	8.882	19	4	MRPL15	ENSG00000137547.8
Q5T653	39S ribosomal protein L2, mitochondrial OS=Homo sapiens GN=MRPL2 PE=1 SV=2	1.857	8	1	MRPL2	ENSG00000112651.11
Q9BYC9	39S ribosomal protein L20, mitochondrial OS=Homo sapiens GN=MRPL20 PE=1 SV=1	2.102	7	1	MRPL20	ENSG00000242485.5
Q9NWU5	39S ribosomal protein L22, mitochondrial OS=Homo sapiens GN=MRPL22 PE=1 SV=1	1.769	6	1	MRPL22	ENSG00000082515.17
Q9BYC8	39S ribosomal protein L32, mitochondrial OS=Homo sapiens GN=MRPL32 PE=1 SV=1	6.964	17	2	MRPL32	ENSG00000106591.3
Q9BQ48	39S ribosomal protein L34, mitochondrial OS=Homo sapiens GN=MRPL34 PE=1 SV=1	1.734	13	1	MRPL34	ENSG00000130312.6
Q96DV4	39S ribosomal protein L38, mitochondrial OS=Homo sapiens GN=MRPL38 PE=1 SV=2	1.603	4	1	MRPL38	ENSG00000204316.12
Q9BYD2	39S ribosomal protein L9, mitochondrial OS=Homo sapiens GN=MRPL9 PE=1 SV=2	3.562	6	1	MRPL9	ENSG00000143436.10
P82912	28S ribosomal protein S11, mitochondrial OS=Homo sapiens GN=MRPS11 PE=1 SV=2	1.972	8	1	MRPS11	ENSG00000181991.15
O60783	28S ribosomal protein S14, mitochondrial OS=Homo sapiens GN=MRPS14 PE=1 SV=1	3.667	12	1	MRPS14	ENSG00000120333.4
P82914	28S ribosomal protein S15, mitochondrial OS=Homo sapiens GN=MRPS15 PE=1 SV=1	1.602	4	1	MRPS15	ENSG00000116898.11
Q9NVS2	39S ribosomal protein S18a, mitochondrial OS=Homo sapiens GN=MRPS18A PE=1 SV=1	2.947	8	1	MRPS18A	ENSG00000096080.11
P82933	28S ribosomal protein S9, mitochondrial OS=Homo sapiens GN=MRPS9 PE=1 SV=2	1.692	3	1	MRPS9	ENSG00000135972.8
Q86UE4	Protein LYRIC OS=Homo sapiens GN=MTDH PE=1 SV=2	2.595	2	1	MTDH	ENSG00000147649.9
P11586	C-1-tetrahydrofolate synthase, cytoplasmic OS=Homo sapiens GN=MTHFD1 PE=1 SV=3	2.547	1	1	MTHFD1
Q9UIF7	Adenine DNA glycosylase OS=Homo sapiens GN=MUTYH PE=1 SV=1	2.633	1	1	MUTYH	ENSG00000132781.17
Q96S97	Myeloid-associated differentiation marker OS=Homo sapiens GN=MYADM PE=1 SV=2	5.173	5	2	MYADM	ENSG00000179820.15
Q9BQG0	Myb-binding protein 1A OS=Homo sapiens GN=MYBBP1A PE=1 SV=2	18.668	10	7	MYBBP1A	ENSG00000132382.14
O75592	E3 ubiquitin-protein ligase MYCBP2 OS=Homo sapiens GN=MYCBP2 PE=1 SV=3	1.47	0	1	MYCBP2	ENSG00000005810.17
P35579	Myosin-9 OS=Homo sapiens GN=MYH9 PE=1 SV=4	9.781	3	4	MYH9	ENSG00000100345.20
Q15746	Myosin light chain kinase, smooth muscle OS=Homo sapiens GN=MYLK PE=1 SV=4	2.95	1	1	MYLK	ENSG00000065534.18
O43795	Unconventional myosin-Ib OS=Homo sapiens GN=MYO1B PE=1 SV=3	3.225	2	2	MYO1B	ENSG00000128641.18
O00159	Unconventional myosin-Ic OS=Homo sapiens GN=MYO1C PE=1 SV=4	1.91	1	1	MYO1C	ENSG00000197879.14
Q12965	Unconventional myosin-Ie OS=Homo sapiens GN=MYO1E PE=1 SV=2	3.714	3	2	MYO1E	ENSG00000157483.8
Q9UM54	Unconventional myosin-VI OS=Homo sapiens GN=MYO6 PE=1 SV=4	3.29	1	1	MYO6
Q9NZM1	Myoferlin OS=Homo sapiens GN=MYOF PE=1 SV=1	9.328	3	4	MYOF	ENSG00000138119.16
Q13765	Nascent polypeptide-associated complex subunit alpha OS=Homo sapiens GN=NACA PE=1 SV=1	3.156	13	2	NACA	ENSG00000196531.10
Q9H0A0	RNA cytidine acetyltransferase OS=Homo sapiens GN=NAT10 PE=1 SV=2	20.452	10	6	NAT10	ENSG00000135372.8
Q9Y2A7	Nck-associated protein 1 OS=Homo sapiens GN=NCKAP1 PE=1 SV=1	3.48	1	1	NCKAP1	ENSG00000061676.14
P19338	Nucleolin OS=Homo sapiens GN=NCL PE=1 SV=3	3.266	3	1	NCL	ENSG00000115053.15
O75376	Nuclear receptor corepressor 1 OS=Homo sapiens GN=NCOR1 PE=1 SV=2	1.469	1	1	NCOR1	ENSG00000141027.20
Q13469	Nuclear factor of activated T-cells, cytoplasmic 2 OS=Homo sapiens GN=NFATC2 PE=1 SV=2	2.028	1	1	NFATC2	ENSG00000101096.19
Q12986	Transcriptional repressor NF-X1 OS=Homo sapiens GN=NFX1 PE=1 SV=2	5.365	3	2	NFX1	ENSG00000086102.18
Q8NEJ9	Neuroguidin OS=Homo sapiens GN=NGDN PE=1 SV=1	6.219	10	2	NGDN	ENSG00000129460.15
Q9NX24	H/ACA ribonucleoprotein complex subunit 2 OS=Homo sapiens GN=NHP2 PE=1 SV=1	6.398	12	1	NHP2	ENSG00000145912.8
Q8WTT2	Nucleolar complex protein 3 homolog OS=Homo sapiens GN=NOC3L PE=1 SV=1	13.451	8	4	NOC3L	ENSG00000173145.11
Q9BSC4	Nucleolar protein 10 OS=Homo sapiens GN=NOL10 PE=1 SV=1	4.83	4	1	NOL10	ENSG00000115761.15
Q9UMY1	Nucleolar protein 7 OS=Homo sapiens GN=NOL7 PE=1 SV=2	6.918	13	2	NOL7	ENSG00000225921.6
Q5SY16	Polynucleotide 5'-hydroxyl-kinase NOL9 OS=Homo sapiens GN=NOL9 PE=1 SV=1	8.052	9	4	NOL9	ENSG00000162408.10
Q14978	Nucleolar and coiled-body phosphoprotein 1 OS=Homo sapiens GN=NOLC1 PE=1 SV=2	12.034	7	3	NOLC1	ENSG00000166197.16
Q5C9Z4	Nucleolar MIF4G domain-containing protein 1 OS=Homo sapiens GN=NOM1 PE=1 SV=1	2.118	2	1	NOM1	ENSG00000146909.7
Q15233	Non-POU domain-containing octamer-binding protein OS=Homo sapiens GN=NONO PE=1 SV=4	4.176	7	2	NONO	ENSG00000147140.15
P78316	Nucleolar protein 14 OS=Homo sapiens GN=NOP14 PE=1 SV=3	10.361	7	6	NOP14	ENSG00000087269.15
Q9Y3C1	Nucleolar protein 16 OS=Homo sapiens GN=NOP16 PE=1 SV=2	11.309	10	2	NOP16	ENSG00000048162.20
P46087	Probable 28S rRNA (cytosine(4447)-C(5))-methyltransferase OS=Homo sapiens GN=NOP2 PE=1 SV=2	16.91	11	6	NOP2	ENSG00000111641.11
O00567	Nucleolar protein 56 OS=Homo sapiens GN=NOP56 PE=1 SV=4	4.94	4	2	NOP56	ENSG00000101361.16
Q9Y2X3	Nucleolar protein 58 OS=Homo sapiens GN=NOP58 PE=1 SV=1	3.139	5	2	NOP58	ENSG00000055044.10
P55786	Puromycin-sensitive aminopeptidase OS=Homo sapiens GN=NPEPPS PE=1 SV=2	2.242	1	1	NPEPPS	ENSG00000141279.15
Q8TAT6	Nuclear protein localization protein 4 homolog OS=Homo sapiens GN=NPLOC4 PE=1 SV=3	1.874	3	1	NPLOC4	ENSG00000182446.13
P06748	Nucleophosmin OS=Homo sapiens GN=NPM1 PE=1 SV=2	1.874	4	1	NPM1	ENSG00000181163.13
O95478	Ribosome biogenesis protein NSA2 homolog OS=Homo sapiens GN=NSA2 PE=1 SV=1	4.194	7	1	NSA2	ENSG00000164346.9
Q08J23	tRNA (cytosine(34)-C(5))-methyltransferase OS=Homo sapiens GN=NSUN2 PE=1 SV=2	10.047	6	3	NSUN2	ENSG00000037474.14
Q96RS6	NudC domain-containing protein 1 OS=Homo sapiens GN=NUDCD1 PE=1 SV=2	1.704	4	1	NUDCD1	ENSG00000120526.10
Q7Z417	Nuclear fragile X mental retardation-interacting protein 2 OS=Homo sapiens GN=NUFIP2 PE=1 SV=1	6.007	5	2	NUFIP2	ENSG00000108256.8
Q14980	Nuclear mitotic apparatus protein 1 OS=Homo sapiens GN=NUMA1 PE=1 SV=2	87.406	18	23	NUMA1	ENSG00000137497.17
P49790	Nuclear pore complex protein Nup153 OS=Homo sapiens GN=NUP153 PE=1 SV=2	18.382	9	7	NUP153	ENSG00000124789.11
O75694	Nuclear pore complex protein Nup155 OS=Homo sapiens GN=NUP155 PE=1 SV=1	2.437	1	1	NUP155	ENSG00000113569.15
Q9BXS6	Nucleolar and spindle-associated protein 1 OS=Homo sapiens GN=NUSAP1 PE=1 SV=1	7.688	9	3	NUSAP1	ENSG00000137804.12
Q15646	2'-5'-oligoadenylate synthase-like protein OS=Homo sapiens GN=OASL PE=1 SV=2	9.427	15	4	OASL	ENSG00000135114.12
E5LBU3	ORF20 OS=Human herpesvirus 8 OX=37296 GN=ORF20 PE=4 SV=1	15.498	26	5	ORF20
A0A0N9RML3	ORF59 OS=Human herpesvirus 8 OX=37296 GN=ORF59 PE=4 SV=1	2.1	3	1	ORF59
Q01804	OTU domain-containing protein 4 OS=Homo sapiens GN=OTUD4 PE=1 SV=4	3.018	1	1	OTUD4	ENSG00000164164.15
P13674	Prolyl 4-hydroxylase subunit alpha-1 OS=Homo sapiens GN=P4HA1 PE=1 SV=2	7.685	8	3	P4HA1	ENSG00000122884.12
O15460	Prolyl 4-hydroxylase subunit alpha-2 OS=Homo sapiens GN=P4HA2 PE=1 SV=1	2.808	3	1	P4HA2	ENSG00000072682.18
Q9UQ80	Proliferation-associated protein 2G4 OS=Homo sapiens GN=PA2G4 PE=1 SV=3	1.886	3	1	PA2G4	ENSG00000170515.13
P11940	Polyadenylate-binding protein 1 OS=Homo sapiens GN=PABPC1 PE=1 SV=2	8.959	6	3	PABPC1	ENSG00000070756.15
Q6VY07	Phosphofurin acidic cluster sorting protein 1 OS=Homo sapiens GN=PACS1 PE=1 SV=2	1.485	1	1	PACS1	ENSG00000175115.11
Q8N7H5	RNA polymerase II-associated factor 1 homolog OS=Homo sapiens GN=PAF1 PE=1 SV=2	1.775	2	1	PAF1	ENSG00000006712.14
Q8WX93	Palladin OS=Homo sapiens GN=PALLD PE=1 SV=3	5.07	2	2	PALLD
Q9H0J9	Poly [ADP-ribose] polymerase 12 OS=Homo sapiens GN=PARP12 PE=1 SV=1	2.621	4	1	PARP12	ENSG00000059378.12
P11498	Pyruvate carboxylase, mitochondrial OS=Homo sapiens GN=PC PE=1 SV=2	29.896	14	10	PC	ENSG00000173599.13
Q15365	Poly(rC)-binding protein 1 OS=Homo sapiens GN=PCBP1 PE=1 SV=2	3.512	7	2	PCBP1	ENSG00000169564.6
P05165	Propionyl-CoA carboxylase alpha chain, mitochondrial OS=Homo sapiens GN=PCCA PE=1 SV=4	3.053	2	1	PCCA	ENSG00000175198.15
Q9Y5I4	Protocadherin alpha-C2 OS=Homo sapiens GN=PCDHAC2 PE=2 SV=1	1.862	1	1	PCDHAC2	ENSG00000243232.4
O94913	Pre-mRNA cleavage complex 2 protein Pcf11 OS=Homo sapiens GN=PCF11 PE=1 SV=3	3.682	1	2	PCF11	ENSG00000165494.11
Q14690	Protein RRP5 homolog OS=Homo sapiens GN=PDCD11 PE=1 SV=3	3.785	2	2	PDCD11	ENSG00000148843.13
P11177	Pyruvate dehydrogenase E1 component subunit beta, mitochondrial OS=Homo sapiens GN=PDHB PE=1 SV=3	3.241	3	1	PDHB	ENSG00000168291.12
O00541	Pescadillo homolog OS=Homo sapiens GN=PES1 PE=1 SV=1	9.229	9	3	PES1	ENSG00000100029.17
O15067	Phosphoribosylformylglycinamidine synthase OS=Homo sapiens GN=PFAS PE=1 SV=4	4.801	2	2	PFAS	ENSG00000178921.13
Q92576	PHD finger protein 3 OS=Homo sapiens GN=PHF3 PE=1 SV=3	1.94	1	1	PHF3	ENSG00000118482.11
Q8IWS0	PHD finger protein 6 OS=Homo sapiens GN=PHF6 PE=1 SV=1	3.4	4	1	PHF6	ENSG00000156531.16
Q9UPP1	Histone lysine demethylase PHF8 OS=Homo sapiens GN=PHF8 PE=1 SV=3	2.105	1	1	PHF8	ENSG00000172943.19
Q8WWQ0	PH-interacting protein OS=Homo sapiens GN=PHIP PE=1 SV=2	2.724	1	1	PHIP	ENSG00000146247.13
Q86SQ0	Pleckstrin homology-like domain family B member 2 OS=Homo sapiens GN=PHLDB2 PE=1 SV=2	5.555	3	2	PHLDB2	ENSG00000144824.20
Q6ZUJ8	Phosphoinositide 3-kinase adapter protein 1 OS=Homo sapiens GN=PIK3AP1 PE=1 SV=2	4.594	1	1	PIK3AP1	ENSG00000155629.14
P14618	Pyruvate kinase PKM OS=Homo sapiens GN=PKM PE=1 SV=4	22.344	19	7	PKM	ENSG00000067225.17
Q01970	1-phosphatidylinositol 4,5-bisphosphate phosphodiesterase beta-3 OS=Homo sapiens GN=PLCB3 PE=1 SV=2	2.449	1	1	PLCB3	ENSG00000149782.11
Q15149	Plectin OS=Homo sapiens GN=PLEC PE=1 SV=3	5.3	1	2	PLEC	ENSG00000178209.14
Q9HAU0	Pleckstrin homology domain-containing family A member 5 OS=Homo sapiens GN=PLEKHA5 PE=1 SV=1	11.714	6	4	PLEKHA5	ENSG00000052126.14
Q9Y2H5	Pleckstrin homology domain-containing family A member 6 OS=Homo sapiens GN=PLEKHA6 PE=1 SV=4	1.936	1	1	PLEKHA6	ENSG00000143850.13
Q6IQ23	Pleckstrin homology domain-containing family A member 7 OS=Homo sapiens GN=PLEKHA7 PE=1 SV=2	4.825	3	2	PLEKHA7	ENSG00000166689.15
O43660	Pleiotropic regulator 1 OS=Homo sapiens GN=PLRG1 PE=1 SV=1	2.029	5	1	PLRG1	ENSG00000171566.11
P29590	Protein PML OS=Homo sapiens GN=PML PE=1 SV=3	1.717	1	1	PML	ENSG00000140464.19
Q9BY77	Polymerase delta-interacting protein 3 OS=Homo sapiens GN=POLDIP3 PE=1 SV=2	1.795	5	1	POLDIP3	ENSG00000100227.17
P24928	DNA-directed RNA polymerase II subunit RPB1 OS=Homo sapiens GN=POLR2A PE=1 SV=2	2.12	1	1	POLR2A
O14802	DNA-directed RNA polymerase III subunit RPC1 OS=Homo sapiens GN=POLR3A PE=1 SV=2	2.448	1	1	POLR3A	ENSG00000148606.12
A8CG34	Nuclear envelope pore membrane protein POM 121C OS=Homo sapiens GN=POM121C PE=1 SV=2	1.649	2	1	POM121C
Q99575	Ribonucleases P/MRP protein subunit POP1 OS=Homo sapiens GN=POP1 PE=1 SV=2	8.538	4	3	POP1	ENSG00000104356.10
Q969H6	Ribonuclease P/MRP protein subunit POP5 OS=Homo sapiens GN=POP5 PE=1 SV=1	1.703	4	1	POP5	ENSG00000167272.10
Q15181	Inorganic pyrophosphatase OS=Homo sapiens GN=PPA1 PE=1 SV=2	2.075	6	1	PPA1	ENSG00000180817.11
Q9NQ55	Suppressor of SWI4 1 homolog OS=Homo sapiens GN=PPAN PE=2 SV=1	3.076	4	1	PPAN; PPAN-P2RY11	ENSG00000130810.19
P23284	Peptidyl-prolyl cis-trans isomerase B OS=Homo sapiens GN=PPIB PE=1 SV=2	5.202	12	2	PPIB	ENSG00000166794.4
Q13427	Peptidyl-prolyl cis-trans isomerase G OS=Homo sapiens GN=PPIG PE=1 SV=2	1.818	2	1	PPIG	ENSG00000138398.15
Q8WUA2	Peptidyl-prolyl cis-trans isomerase-like 4 OS=Homo sapiens GN=PPIL4 PE=1 SV=1	3.471	3	1	PPIL4	ENSG00000131013.3
P62136	Serine/threonine-protein phosphatase PP1-alpha catalytic subunit OS=Homo sapiens GN=PPP1CA PE=1 SV=1	6.003	9	2	PPP1CA	ENSG00000172531.14
O43663	Protein regulator of cytokinesis 1 OS=Homo sapiens GN=PRC1 PE=1 SV=2	2.329	2	1	PRC1	ENSG00000198901.13
P32119	Peroxiredoxin-2 OS=Homo sapiens GN=PRDX2 PE=1 SV=5	1.667	6	1	PRDX2	ENSG00000167815.11
P30041	Peroxiredoxin-6 OS=Homo sapiens GN=PRDX6 PE=1 SV=3	1.58	10	1	PRDX6	ENSG00000117592.8
P41743	Protein kinase C iota type OS=Homo sapiens GN=PRKCI PE=1 SV=2	5.159	7	2	PRKCI	ENSG00000163558.12
P78527	DNA-dependent protein kinase catalytic subunit OS=Homo sapiens GN=PRKDC PE=1 SV=3	9.506	2	5	PRKDC	ENSG00000253729.7
Q99873	Protein arginine N-methyltransferase 1 OS=Homo sapiens GN=PRMT1 PE=1 SV=2	3.192	8	2	PRMT1
O43395	U4/U6 small nuclear ribonucleoprotein Prp3 OS=Homo sapiens GN=PRPF3 PE=1 SV=2	4.191	5	2	PRPF3	ENSG00000117360.12
Q8WWY3	U4/U6 small nuclear ribonucleoprotein Prp31 OS=Homo sapiens GN=PRPF31 PE=1 SV=2	3.398	5	1	PRPF31	ENSG00000275117.4; ENSG00000277953.4; ENSG00000105618.13; ENSG00000277154.4; ENSG00000274894.4; ENSG00000274651.4; ENSG00000277707.4; ENSG00000276421.4; ENSG00000274144.4; ENSG00000275885.4
Q8NAV1	Pre-mRNA-splicing factor 38A OS=Homo sapiens GN=PRPF38A PE=1 SV=1	2.157	5	1	PRPF38A	ENSG00000134748.12
O75400	Pre-mRNA-processing factor 40 homolog A OS=Homo sapiens GN=PRPF40A PE=1 SV=2	1.805	1	1	PRPF40A
Q13523	Serine/threonine-protein kinase PRP4 homolog OS=Homo sapiens GN=PRPF4B PE=1 SV=3	2.081	2	1	PRPF4B	ENSG00000112739.16
Q96HE9	Proline-rich protein 11 OS=Homo sapiens GN=PRR11 PE=1 SV=1	2.468	3	1	PRR11	ENSG00000068489.12
P48634	Protein PRRC2A OS=Homo sapiens GN=PRRC2A PE=1 SV=3	28.56	9	10	PRRC2A	ENSG00000204469.12
Q5JSZ5	Protein PRRC2B OS=Homo sapiens GN=PRRC2B PE=1 SV=2	5.393	2	3	PRRC2B	ENSG00000130723.18
Q9Y520	Protein PRRC2C OS=Homo sapiens GN=PRRC2C PE=1 SV=4	16.18	5	6	PRRC2C
P60900	Proteasome subunit alpha type-6 OS=Homo sapiens GN=PSMA6 PE=1 SV=1	1.928	5	1	PSMA6	ENSG00000100902.10
P62191	26S proteasome regulatory subunit 4 OS=Homo sapiens GN=PSMC1 PE=1 SV=1	1.88	3	1	PSMC1	ENSG00000100764.13
P35998	26S proteasome regulatory subunit 7 OS=Homo sapiens GN=PSMC2 PE=1 SV=3	1.626	3	1	PSMC2	ENSG00000161057.11
Q13200	26S proteasome non-ATPase regulatory subunit 2 OS=Homo sapiens GN=PSMD2 PE=1 SV=3	11.406	6	3	PSMD2	ENSG00000175166.16
P26599	Polypyrimidine tract-binding protein 1 OS=Homo sapiens GN=PTBP1 PE=1 SV=1	7.84	7	2	PTBP1	ENSG00000011304.19
Q9P035	Very-long-chain (3R)-3-hydroxyacyl-CoA dehydratase 3 OS=Homo sapiens GN=HACD3 PE=1 SV=2	3.589	6	1	PTPLAD1; HACD3	ENSG00000074696.12
Q6NZI2	Caveolae-associated protein 1 OS=Homo sapiens GN=CAVIN1 PE=1 SV=1	4.883	5	1	PTRF; CAVIN1	ENSG00000177469.12
P11217	Glycogen phosphorylase, muscle form OS=Homo sapiens GN=PYGM PE=1 SV=6	2.929	2	1	PYGM	ENSG00000068976.13
Q9H0T7	Ras-related protein Rab-17 OS=Homo sapiens GN=RAB17 PE=1 SV=2	1.516	3	1	RAB17	ENSG00000124839.12
P20336	Ras-related protein Rab-3A OS=Homo sapiens GN=RAB3A PE=1 SV=1	1.902	4	1	RAB3A	ENSG00000105649.9
Q9H2M9	Rab3 GTPase-activating protein non-catalytic subunit OS=Homo sapiens GN=RAB3GAP2 PE=1 SV=1	1.485	1	1	RAB3GAP2	ENSG00000118873.15
Q9H0H5	Rac GTPase-activating protein 1 OS=Homo sapiens GN=RACGAP1 PE=1 SV=1	1.717	1	1	RACGAP1	ENSG00000161800.12
P54727	UV excision repair protein RAD23 homolog B OS=Homo sapiens GN=RAD23B PE=1 SV=1	2.012	5	1	RAD23B	ENSG00000119318.12
Q7Z5J4	Retinoic acid-induced protein 1 OS=Homo sapiens GN=RAI1 PE=1 SV=2	1.931	1	1	RAI1	ENSG00000108557.18
P62826	GTP-binding nuclear protein Ran OS=Homo sapiens GN=RAN PE=1 SV=3	1.606	6	1	RAN	ENSG00000132341.11
Q7Z6E9	E3 ubiquitin-protein ligase RBBP6 OS=Homo sapiens GN=RBBP6 PE=1 SV=1	2.01	2	1	RBBP6	ENSG00000122257.18
Q96T37	Putative RNA-binding protein 15 OS=Homo sapiens GN=RBM15 PE=1 SV=2	7.277	3	2	RBM15	ENSG00000162775.14
Q9P2N5	RNA-binding protein 27 OS=Homo sapiens GN=RBM27 PE=1 SV=2	6.309	4	2	RBM27	ENSG00000091009.7
Q14498	RNA-binding protein 39 OS=Homo sapiens GN=RBM39 PE=1 SV=2	19.121	15	5	RBM39	ENSG00000131051.22
Q9Y5S9	RNA-binding protein 8A OS=Homo sapiens GN=RBM8A PE=1 SV=1	2.103	6	1	RBM8A; LOC101060541	ENSG00000265241.6
P18754	Regulator of chromosome condensation OS=Homo sapiens GN=RCC1 PE=1 SV=1	8.342	13	3	RCC1	ENSG00000180198.15
Q9P258	Protein RCC2 OS=Homo sapiens GN=RCC2 PE=1 SV=2	2.094	2	1	RCC2	ENSG00000281540.2; ENSG00000179051.13
P46063	ATP-dependent DNA helicase Q1 OS=Homo sapiens GN=RECQL PE=1 SV=3	3.813	5	2	RECQL	ENSG00000004700.15
Q9BRK0	Receptor expression-enhancing protein 2 OS=Homo sapiens GN=REEP2 PE=1 SV=2	4.383	3	1	REEP2	ENSG00000132563.15
Q00765	Receptor expression-enhancing protein 5 OS=Homo sapiens GN=REEP5 PE=1 SV=3	2.233	6	1	REEP5	ENSG00000129625.12
Q9BVS4	Serine/threonine-protein kinase RIO2 OS=Homo sapiens GN=RIOK2 PE=1 SV=2	4.227	5	2	RIOK2	ENSG00000058729.10
Q8NCN4	E3 ubiquitin-protein ligase RNF169 OS=Homo sapiens GN=RNF169 PE=1 SV=2	6.987	6	3	RNF169	ENSG00000166439.5
Q63HN8	E3 ubiquitin-protein ligase RNF213 OS=Homo sapiens GN=RNF213 PE=1 SV=3	16.467	2	6	RNF213
P13489	Ribonuclease inhibitor OS=Homo sapiens GN=RNH1 PE=1 SV=2	21.948	28	8	RNH1	ENSG00000276230.4; ENSG00000023191.16
Q96MS0	Roundabout homolog 3 OS=Homo sapiens GN=ROBO3 PE=1 SV=2	2.184	1	1	ROBO3	ENSG00000154134.14
Q9H7B2	Ribosome production factor 2 homolog OS=Homo sapiens GN=RPF2 PE=1 SV=2	1.959	5	1	RPF2	ENSG00000197498.12
P27635	60S ribosomal protein L10 OS=Homo sapiens GN=RPL10 PE=1 SV=4	7.302	10	2	RPL10
P62906	60S ribosomal protein L10a OS=Homo sapiens GN=RPL10A PE=1 SV=2	11.628	24	5	RPL10A	ENSG00000198755.10
P62913	60S ribosomal protein L11 OS=Homo sapiens GN=RPL11 PE=1 SV=2	10.301	20	3	RPL11	ENSG00000142676.12
P30050	60S ribosomal protein L12 OS=Homo sapiens GN=RPL12 PE=1 SV=1	2.731	10	1	RPL12	ENSG00000197958.12
P26373	60S ribosomal protein L13 OS=Homo sapiens GN=RPL13 PE=1 SV=4	13.064	17	4	RPL13	ENSG00000167526.13
P40429	60S ribosomal protein L13a OS=Homo sapiens GN=RPL13A PE=1 SV=2	11.272	24	4	RPL13A	ENSG00000142541.16
P50914	60S ribosomal protein L14 OS=Homo sapiens GN=RPL14 PE=1 SV=4	6.981	11	2	RPL14	ENSG00000188846.13
P61313	60S ribosomal protein L15 OS=Homo sapiens GN=RPL15 PE=1 SV=2	16.347	21	3	RPL15	ENSG00000174748.18
P18621	60S ribosomal protein L17 OS=Homo sapiens GN=RPL17 PE=1 SV=3	17.443	23	4	RPL17	ENSG00000215472.10; ENSG00000265681.7
Q07020	60S ribosomal protein L18 OS=Homo sapiens GN=RPL18 PE=1 SV=2	18.065	27	4	RPL18	ENSG00000063177.12
Q02543	60S ribosomal protein L18a OS=Homo sapiens GN=RPL18A PE=1 SV=2	11.731	21	3	RPL18A	ENSG00000105640.12
P84098	60S ribosomal protein L19 OS=Homo sapiens GN=RPL19 PE=1 SV=1	9.655	13	2	RPL19	ENSG00000108298.9
P46778	60S ribosomal protein L21 OS=Homo sapiens GN=RPL21 PE=1 SV=2	5.081	9	1	RPL21	ENSG00000122026.10
P35268	60S ribosomal protein L22 OS=Homo sapiens GN=RPL22 PE=1 SV=2	4.515	19	2	RPL22	ENSG00000116251.9
P62829	60S ribosomal protein L23 OS=Homo sapiens GN=RPL23 PE=1 SV=1	9.614	14	1	RPL23	ENSG00000125691.12
P62750	60S ribosomal protein L23a OS=Homo sapiens GN=RPL23A PE=1 SV=1	13.282	24	3	RPL23A	ENSG00000198242.13
P83731	60S ribosomal protein L24 OS=Homo sapiens GN=RPL24 PE=1 SV=1	5.921	15	2	RPL24	ENSG00000114391.12
P61254	60S ribosomal protein L26 OS=Homo sapiens GN=RPL26 PE=1 SV=1	7.132	14	2	RPL26	ENSG00000161970.12
P61353	60S ribosomal protein L27 OS=Homo sapiens GN=RPL27 PE=1 SV=2	1.703	7	1	RPL27	ENSG00000131469.12
P46776	60S ribosomal protein L27a OS=Homo sapiens GN=RPL27A PE=1 SV=2	13.421	25	4	RPL27A	ENSG00000166441.12
P46779	60S ribosomal protein L28 OS=Homo sapiens GN=RPL28 PE=1 SV=3	8.75	15	3	RPL28	ENSG00000108107.14
P47914	60S ribosomal protein L29 OS=Homo sapiens GN=RPL29 PE=1 SV=2	9.864	9	1	RPL29	ENSG00000162244.10
P39023	60S ribosomal protein L3 OS=Homo sapiens GN=RPL3 PE=1 SV=2	12.525	19	5	RPL3	ENSG00000100316.15
P62888	60S ribosomal protein L30 OS=Homo sapiens GN=RPL30 PE=1 SV=2	15.144	41	3	RPL30	ENSG00000156482.10
P62899	60S ribosomal protein L31 OS=Homo sapiens GN=RPL31 PE=1 SV=1	3.78	11	1	RPL31	ENSG00000071082.10
P62910	60S ribosomal protein L32 OS=Homo sapiens GN=RPL32 PE=1 SV=2	8.48	10	1	RPL32	ENSG00000144713.12
P42766	60S ribosomal protein L35 OS=Homo sapiens GN=RPL35 PE=1 SV=2	8.009	15	2	RPL35	ENSG00000136942.14
Q9Y3U8	60S ribosomal protein L36 OS=Homo sapiens GN=RPL36 PE=1 SV=3	1.547	10	1	RPL36	ENSG00000130255.12
Q969Q0	60S ribosomal protein L36a-like OS=Homo sapiens GN=RPL36AL PE=1 SV=3	5.069	22	2	RPL36AL	ENSG00000165502.6
P61513	60S ribosomal protein L37a OS=Homo sapiens GN=RPL37A PE=1 SV=2	4.481	20	1	RPL37A	ENSG00000197756.9
P36578	60S ribosomal protein L4 OS=Homo sapiens GN=RPL4 PE=1 SV=5	43.178	34	13	RPL4	ENSG00000174444.14
P46777	60S ribosomal protein L5 OS=Homo sapiens GN=RPL5 PE=1 SV=3	12.458	11	2	RPL5	ENSG00000122406.12
Q02878	60S ribosomal protein L6 OS=Homo sapiens GN=RPL6 PE=1 SV=3	24.359	23	6	RPL6	ENSG00000089009.15
P18124	60S ribosomal protein L7 OS=Homo sapiens GN=RPL7 PE=1 SV=1	5.461	10	2	RPL7	ENSG00000147604.13
P62424	60S ribosomal protein L7a OS=Homo sapiens GN=RPL7A PE=1 SV=2	23.402	24	6	RPL7A	ENSG00000280858.2; ENSG00000148303.16
Q6DKI1	60S ribosomal protein L7-like 1 OS=Homo sapiens GN=RPL7L1 PE=1 SV=1	2.519	7	1	RPL7L1	ENSG00000146223.14
P62917	60S ribosomal protein L8 OS=Homo sapiens GN=RPL8 PE=1 SV=2	13.661	26	3	RPL8	ENSG00000161016.17
P32969	60S ribosomal protein L9 OS=Homo sapiens GN=RPL9 PE=1 SV=1	23.783	43	4	RPL9	ENSG00000163682.15
P62280	40S ribosomal protein S11 OS=Homo sapiens GN=RPS11 PE=1 SV=3	6.518	11	1	RPS11	ENSG00000142534.6
P62277	40S ribosomal protein S13 OS=Homo sapiens GN=RPS13 PE=1 SV=2	11.771	29	4	RPS13	ENSG00000110700.6
P62263	40S ribosomal protein S14 OS=Homo sapiens GN=RPS14 PE=1 SV=3	7.694	27	3	RPS14	ENSG00000164587.11
P62244	40S ribosomal protein S15a OS=Homo sapiens GN=RPS15A PE=1 SV=2	3.935	7	1	RPS15A	ENSG00000134419.15
P62249	40S ribosomal protein S16 OS=Homo sapiens GN=RPS16 PE=1 SV=2	18.308	27	5	RPS16	ENSG00000105193.8
P08708	40S ribosomal protein S17 OS=Homo sapiens GN=RPS17 PE=1 SV=2	1.475	8	1	RPS17; RPS17L	ENSG00000278229.2; ENSG00000182774.10
P62269	40S ribosomal protein S18 OS=Homo sapiens GN=RPS18 PE=1 SV=3	6.483	13	2	RPS18	ENSG00000223367.6; ENSG00000096150.9; ENSG00000235650.6; ENSG00000226225.6; ENSG00000231500.6
Q86WX3	Active regulator of SIRT1 OS=Homo sapiens GN=RPS19BP1 PE=1 SV=1	4.675	18	2	RPS19BP1	ENSG00000187051.8
P15880	40S ribosomal protein S2 OS=Homo sapiens GN=RPS2 PE=1 SV=2	6.36	12	3	RPS2	ENSG00000140988.15
P60866	40S ribosomal protein S20 OS=Homo sapiens GN=RPS20 PE=1 SV=1	5.477	10	1	RPS20	ENSG00000008988.9
P62266	40S ribosomal protein S23 OS=Homo sapiens GN=RPS23 PE=1 SV=3	21.558	43	5	RPS23	ENSG00000186468.12
P62847	40S ribosomal protein S24 OS=Homo sapiens GN=RPS24 PE=1 SV=1	3.7	9	1	RPS24	ENSG00000138326.18
P62851	40S ribosomal protein S25 OS=Homo sapiens GN=RPS25 PE=1 SV=1	2.108	7	1	RPS25	ENSG00000280831.2; ENSG00000118181.10
P62854	40S ribosomal protein S26 OS=Homo sapiens GN=RPS26 PE=1 SV=3	11.632	31	3	RPS26; LOC101929876; RPS26P25	ENSG00000197728.9
RS27A_HUMAN	cRAP Human Ub-40S ribosomal protein	4.602	19	2	RPS27A	ENSG00000143947.13
Q71UM5	40S ribosomal protein S27-like OS=Homo sapiens GN=RPS27L PE=1 SV=3	2.101	10	1	RPS27L	ENSG00000185088.13
P62273	40S ribosomal protein S29 OS=Homo sapiens GN=RPS29 PE=1 SV=2	2.069	21	1	RPS29	ENSG00000213741.9
P23396	40S ribosomal protein S3 OS=Homo sapiens GN=RPS3 PE=1 SV=2	1.476	5	1	RPS3	ENSG00000149273.14
P61247	40S ribosomal protein S3a OS=Homo sapiens GN=RPS3A PE=1 SV=2	10.168	15	3	RPS3A	ENSG00000145425.9
P62701	40S ribosomal protein S4, X isoform OS=Homo sapiens GN=RPS4X PE=1 SV=2	13.222	23	5	RPS4X	ENSG00000198034.10
P46782	40S ribosomal protein S5 OS=Homo sapiens GN=RPS5 PE=1 SV=4	3.877	7	1	RPS5	ENSG00000083845.8
P62753	40S ribosomal protein S6 OS=Homo sapiens GN=RPS6 PE=1 SV=1	21.48	26	5	RPS6	ENSG00000137154.12
P62081	40S ribosomal protein S7 OS=Homo sapiens GN=RPS7 PE=1 SV=1	7.167	18	2	RPS7	ENSG00000171863.12
P62241	40S ribosomal protein S8 OS=Homo sapiens GN=RPS8 PE=1 SV=2	30.003	41	7	RPS8	ENSG00000142937.11
P46781	40S ribosomal protein S9 OS=Homo sapiens GN=RPS9 PE=1 SV=3	5.463	11	3	RPS9	ENSG00000274005.3; ENSG00000275323.3; ENSG00000277079.3; ENSG00000278081.3; ENSG00000277359.3; ENSG00000170889.13; ENSG00000274950.4; ENSG00000274626.3; ENSG00000278270.4; ENSG00000274646.4
P08865	40S ribosomal protein SA OS=Homo sapiens GN=RPSA PE=1 SV=4	10.304	24	4	RPSA	ENSG00000168028.13
P56182	Ribosomal RNA processing protein 1 homolog A OS=Homo sapiens GN=RRP1 PE=1 SV=1	12.103	11	4	RRP1	ENSG00000160214.12
Q5JTH9	RRP12-like protein OS=Homo sapiens GN=RRP12 PE=1 SV=2	59.815	21	18	RRP12	ENSG00000052749.13
Q14684	Ribosomal RNA processing protein 1 homolog B OS=Homo sapiens GN=RRP1B PE=1 SV=3	11.763	9	5	RRP1B	ENSG00000160208.12
Q9Y3A4	Ribosomal RNA-processing protein 7 homolog A OS=Homo sapiens GN=RRP7A PE=1 SV=2	15.663	30	5	RRP7A	ENSG00000189306.10
Q15050	Ribosome biogenesis regulatory protein homolog OS=Homo sapiens GN=RRS1 PE=1 SV=2	7.408	8	2	RRS1	ENSG00000179041.3
O76021	Ribosomal L1 domain-containing protein 1 OS=Homo sapiens GN=RSL1D1 PE=1 SV=3	12.015	12	4	RSL1D1	ENSG00000171490.12
Q14151	Scaffold attachment factor B2 OS=Homo sapiens GN=SAFB2 PE=1 SV=1	4.658	2	2	SAFB2	ENSG00000130254.11
O43290	U4/U6.U5 tri-snRNP-associated protein 1 OS=Homo sapiens GN=SART1 PE=1 SV=1	5.795	5	2	SART1	ENSG00000175467.14
Q9H7N4	Splicing factor, arginine/serine-rich 19 OS=Homo sapiens GN=SCAF1 PE=1 SV=3	4.535	4	2	SCAF1	ENSG00000126461.14
Q99590	Protein SCAF11 OS=Homo sapiens GN=SCAF11 PE=1 SV=2	3.082	1	1	SCAF11	ENSG00000139218.17
Q9UPN6	Protein SCAF8 OS=Homo sapiens GN=SCAF8 PE=1 SV=1	2.256	1	1	SCAF8	ENSG00000213079.9
Q58EX2	Protein sidekick-2 OS=Homo sapiens GN=SDK2 PE=1 SV=3	1.663	1	1	SDK2	ENSG00000069188.16
P55735	Protein SEC13 homolog OS=Homo sapiens GN=SEC13 PE=1 SV=3	2.064	3	1	SEC13	ENSG00000157020.17
Q9BRL7	Vesicle-trafficking protein SEC22c OS=Homo sapiens GN=SEC22C PE=1 SV=1	1.989	4	1	SEC22C	ENSG00000093183.13
P53992	Protein transport protein Sec24C OS=Homo sapiens GN=SEC24C PE=1 SV=3	2.705	1	1	SEC24C	ENSG00000176986.15
Q8NC51	Plasminogen activator inhibitor 1 RNA-binding protein OS=Homo sapiens GN=SERBP1 PE=1 SV=2	2.603	4	1	SERBP1	ENSG00000142864.14
P50454	Serpin H1 OS=Homo sapiens GN=SERPINH1 PE=1 SV=2	3.425	6	1	SERPINH1	ENSG00000149257.13
Q15393	Splicing factor 3B subunit 3 OS=Homo sapiens GN=SF3B3 PE=1 SV=4	10.404	5	4	SF3B3	ENSG00000189091.12
P34897	Serine hydroxymethyltransferase, mitochondrial OS=Homo sapiens GN=SHMT2 PE=1 SV=3	2.31	3	1	SHMT2	ENSG00000182199.10
Q8TF72	Protein Shroom3 OS=Homo sapiens GN=SHROOM3 PE=1 SV=2	4.263	2	2	SHROOM3	ENSG00000138771.14
Q9NXA8	NAD-dependent protein deacylase sirtuin-5, mitochondrial OS=Homo sapiens GN=SIRT5 PE=1 SV=2	4.116	3	1	SIRT5	ENSG00000124523.15
P08195	4F2 cell-surface antigen heavy chain OS=Homo sapiens GN=SLC3A2 PE=1 SV=3	1.496	2	1	SLC3A2	ENSG00000168003.16
Q9NWH9	SAFB-like transcription modulator OS=Homo sapiens GN=SLTM PE=1 SV=2	14.294	7	6	SLTM	ENSG00000137776.16
P28370	Probable global transcription activator SNF2L1 OS=Homo sapiens GN=SMARCA1 PE=1 SV=2	2.641	1	1	SMARCA1	ENSG00000102038.15
A6NHR9	Structural maintenance of chromosomes flexible hinge domain-containing protein 1 OS=Homo sapiens GN=SMCHD1 PE=1 SV=2	5.152	1	2	SMCHD1	ENSG00000101596.14
Q7KZF4	Staphylococcal nuclease domain-containing protein 1 OS=Homo sapiens GN=SND1 PE=1 SV=1	9.184	7	3	SND1	ENSG00000197157.10
Q8TAD8	Smad nuclear-interacting protein 1 OS=Homo sapiens GN=SNIP1 PE=1 SV=1	6.914	13	3	SNIP1	ENSG00000163877.10
O75643	U5 small nuclear ribonucleoprotein 200 kDa helicase OS=Homo sapiens GN=SNRNP200 PE=1 SV=2	32.825	9	12	SNRNP200	ENSG00000144028.14
Q8WVK2	U4/U6.U5 small nuclear ribonucleoprotein 27 kDa protein OS=Homo sapiens GN=SNRNP27 PE=1 SV=1	5.907	10	2	SNRNP27	ENSG00000124380.10
Q6IEG0	U11/U12 small nuclear ribonucleoprotein 48 kDa protein OS=Homo sapiens GN=SNRNP48 PE=1 SV=2	2.51	3	1	SNRNP48	ENSG00000168566.12
P08621	U1 small nuclear ribonucleoprotein 70 kDa OS=Homo sapiens GN=SNRNP70 PE=1 SV=2	7.485	6	2	SNRNP70	ENSG00000104852.14
P14678	Small nuclear ribonucleoprotein-associated proteins B and B' OS=Homo sapiens GN=SNRPB PE=1 SV=2	1.503	3	1	SNRPB	ENSG00000125835.18
Q13573	SNW domain-containing protein 1 OS=Homo sapiens GN=SNW1 PE=1 SV=1	1.707	3	1	SNW1	ENSG00000100603.13
Q9Y4B5	Microtubule cross-linking factor 1 OS=Homo sapiens GN=MTCL1 PE=1 SV=5	23.408	8	8	SOGA2; MTCL1	ENSG00000168502.17
P18583	Protein SON OS=Homo sapiens GN=SON PE=1 SV=4	3.775	1	1	SON	ENSG00000159140.19
Q9HB58	Sp110 nuclear body protein OS=Homo sapiens GN=SP110 PE=1 SV=5	4.787	11	2	SP110	ENSG00000135899.17
Q6BEB4	Transcription factor Sp5 OS=Homo sapiens GN=SP5 PE=2 SV=1	4.333	2	1	SP5	ENSG00000204335.3
Q9NUQ6	SPATS2-like protein OS=Homo sapiens GN=SPATS2L PE=1 SV=2	2.244	2	1	SPATS2L	ENSG00000196141.13
P22532	Small proline-rich protein 2D OS=Homo sapiens GN=SPRR2D PE=2 SV=2	1.596	18	1	SPRR2D	ENSG00000163216.6
Q8N9Q2	Protein SREK1IP1 OS=Homo sapiens GN=SREK1IP1 PE=1 SV=1	2.141	8	1	SREK1IP1	ENSG00000153006.15
P37108	Signal recognition particle 14 kDa protein OS=Homo sapiens GN=SRP14 PE=1 SV=2	2.327	11	1	SRP14	ENSG00000140319.10
O76094	Signal recognition particle subunit SRP72 OS=Homo sapiens GN=SRP72 PE=1 SV=3	2.359	3	1	SRP72	ENSG00000174780.15
Q8IYB3	Serine/arginine repetitive matrix protein 1 OS=Homo sapiens GN=SRRM1 PE=1 SV=2	10.416	5	2	SRRM1	ENSG00000133226.16
Q9UQ35	Serine/arginine repetitive matrix protein 2 OS=Homo sapiens GN=SRRM2 PE=1 SV=2	8.291	2	3	SRRM2	ENSG00000167978.16
Q07955	Serine/arginine-rich splicing factor 1 OS=Homo sapiens GN=SRSF1 PE=1 SV=2	7.034	17	3	SRSF1	ENSG00000136450.12
O75494	Serine/arginine-rich splicing factor 10 OS=Homo sapiens GN=SRSF10 PE=1 SV=1	3.37	6	1	SRSF10; LOC100996657	ENSG00000188529.14
Q05519	Serine/arginine-rich splicing factor 11 OS=Homo sapiens GN=SRSF11 PE=1 SV=1	2.151	4	1	SRSF11	ENSG00000116754.13
P84103	Serine/arginine-rich splicing factor 3 OS=Homo sapiens GN=SRSF3 PE=1 SV=1	1.514	7	1	SRSF3	ENSG00000112081.16
Q13247	Serine/arginine-rich splicing factor 6 OS=Homo sapiens GN=SRSF6 PE=1 SV=2	2.658	3	1	SRSF6	ENSG00000124193.14
Q16629	Serine/arginine-rich splicing factor 7 OS=Homo sapiens GN=SRSF7 PE=1 SV=1	1.543	5	1	SRSF7	ENSG00000115875.18
Q9BRL6	Serine/arginine-rich splicing factor 8 OS=Homo sapiens GN=SRSF8 PE=1 SV=1	1.758	2	1	SRSF8	ENSG00000263465.4
Q8TE77	Protein phosphatase Slingshot homolog 3 OS=Homo sapiens GN=SSH3 PE=1 SV=2	2.948	1	1	SSH3	ENSG00000172830.12
Q08945	FACT complex subunit SSRP1 OS=Homo sapiens GN=SSRP1 PE=1 SV=1	6.689	7	3	SSRP1	ENSG00000149136.8
Q14849	StAR-related lipid transfer protein 3 OS=Homo sapiens GN=STARD3 PE=1 SV=2	3.142	1	1	STARD3	ENSG00000131748.15
P42224	Signal transducer and activator of transcription 1-alpha/beta OS=Homo sapiens GN=STAT1 PE=1 SV=2	1.802	2	1	STAT1	ENSG00000115415.18
P16949	Stathmin OS=Homo sapiens GN=STMN1 PE=1 SV=3	3.098	6	1	STMN1	ENSG00000117632.22
Q13190	Syntaxin-5 OS=Homo sapiens GN=STX5 PE=1 SV=2	1.823	8	1	STX5	ENSG00000162236.11
P53999	Activated RNA polymerase II transcriptional coactivator p15 OS=Homo sapiens GN=SUB1 PE=1 SV=3	4.158	10	1	SUB1	ENSG00000113387.11
Q8IX01	SURP and G-patch domain-containing protein 2 OS=Homo sapiens GN=SUGP2 PE=1 SV=2	26.006	16	10	SUGP2	ENSG00000064607.16
P55854	Small ubiquitin-related modifier 3 OS=Homo sapiens GN=SUMO3 PE=1 SV=2	1.689	7	1	SUMO3	ENSG00000184900.15
Q9Y5B9	FACT complex subunit SPT16 OS=Homo sapiens GN=SUPT16H PE=1 SV=1	9.586	5	4	SUPT16H	ENSG00000092201.9
O00267	Transcription elongation factor SPT5 OS=Homo sapiens GN=SUPT5H PE=1 SV=1	1.917	1	1	SUPT5H	ENSG00000196235.13
O75683	Surfeit locus protein 6 OS=Homo sapiens GN=SURF6 PE=1 SV=3	1.647	3	1	SURF6	ENSG00000281309.1; ENSG00000148296.6
Q7L0J3	Synaptic vesicle glycoprotein 2A OS=Homo sapiens GN=SV2A PE=1 SV=1	2.429	1	1	SV2A	ENSG00000159164.9
O95425	Supervillin OS=Homo sapiens GN=SVIL PE=1 SV=2	5.317	2	3	SVIL	ENSG00000197321.14
O60506	Heterogeneous nuclear ribonucleoprotein Q OS=Homo sapiens GN=SYNCRIP PE=1 SV=2	3.405	2	1	SYNCRIP	ENSG00000135316.17
Q15573	TATA box-binding protein-associated factor RNA polymerase I subunit A OS=Homo sapiens GN=TAF1A PE=1 SV=1	2.001	2	1	TAF1A	ENSG00000143498.17
P37802	Transgelin-2 OS=Homo sapiens GN=TAGLN2 PE=1 SV=3	6.41	20	2	TAGLN2	ENSG00000158710.14
Q13148	TAR DNA-binding protein 43 OS=Homo sapiens GN=TARDBP PE=1 SV=1	2.01	4	1	TARDBP	ENSG00000120948.16
P26639	Threonine--tRNA ligase, cytoplasmic OS=Homo sapiens GN=TARS PE=1 SV=3	4.959	3	1	TARS	ENSG00000113407.13
O14907	Tax1-binding protein 3 OS=Homo sapiens GN=TAX1BP3 PE=1 SV=2	1.995	14	1	TAX1BP3	ENSG00000213977.7
Q14241	Elongin-A OS=Homo sapiens GN=ELOA PE=1 SV=2	4.66	3	2	TCEB3; ELOA	ENSG00000011007.12
Q5VWI1	Transcription elongation regulator 1-like protein OS=Homo sapiens GN=TCERG1L PE=2 SV=2	1.994	2	1	TCERG1L	ENSG00000176769.9
Q13428	Treacle protein OS=Homo sapiens GN=TCOF1 PE=1 SV=3	13.1	6	6	TCOF1	ENSG00000070814.17
P17987	T-complex protein 1 subunit alpha OS=Homo sapiens GN=TCP1 PE=1 SV=1	7.433	8	3	TCP1	ENSG00000120438.11
Q8NHU6	Tudor domain-containing protein 7 OS=Homo sapiens GN=TDRD7 PE=1 SV=2	10.89	6	4	TDRD7	ENSG00000196116.7
Q63HR2	Tensin-2 OS=Homo sapiens GN=TNS2 PE=1 SV=2	1.832	1	1	TENC1; TNS2	ENSG00000111077.17
Q9NXF1	Testis-expressed protein 10 OS=Homo sapiens GN=TEX10 PE=1 SV=2	3.801	3	2	TEX10	ENSG00000136891.13
P21980	Protein-glutamine gamma-glutamyltransferase 2 OS=Homo sapiens GN=TGM2 PE=1 SV=2	28.022	20	9	TGM2	ENSG00000198959.11
Q8NI27	THO complex subunit 2 OS=Homo sapiens GN=THOC2 PE=1 SV=2	2.843	1	1	THOC2	ENSG00000125676.19
Q9Y2W1	Thyroid hormone receptor-associated protein 3 OS=Homo sapiens GN=THRAP3 PE=1 SV=2	8.935	6	4	THRAP3	ENSG00000054118.13
Q07157	Tight junction protein ZO-1 OS=Homo sapiens GN=TJP1 PE=1 SV=3	2.233	1	1	TJP1	ENSG00000104067.16
P04183	Thymidine kinase, cytosolic OS=Homo sapiens GN=TK1 PE=1 SV=2	2.716	8	1	TK1	ENSG00000167900.11
Q9Y490	Talin-1 OS=Homo sapiens GN=TLN1 PE=1 SV=3	3.631	1	2	TLN1	ENSG00000137076.20
Q96EY4	Translation machinery-associated protein 16 OS=Homo sapiens GN=TMA16 PE=1 SV=2	8.315	17	2	TMA16	ENSG00000198498.9
Q8N7C4	Transmembrane protein 217 OS=Homo sapiens GN=TMEM217 PE=2 SV=1	3.449	5	1	TMEM217	ENSG00000172738.11
P42167	Lamina-associated polypeptide 2, isoforms beta/gamma OS=Homo sapiens GN=TMPO PE=1 SV=2	5.785	6	2	TMPO	ENSG00000120802.13
Q9UL52	Transmembrane protease serine 11E OS=Homo sapiens GN=TMPRSS11E PE=1 SV=2	2.912	2	1	TMPRSS11E	ENSG00000087128.9
Q9NXH8	Torsin-4A OS=Homo sapiens GN=TOR4A PE=1 SV=2	4.021	6	2	TOR4A	ENSG00000198113.2
P12270	Nucleoprotein TPR OS=Homo sapiens GN=TPR PE=1 SV=3	4.574	1	2	TPR	ENSG00000047410.13
Q4KMQ1	Taperin OS=Homo sapiens GN=TPRN PE=1 SV=2	1.87	3	1	TPRN	ENSG00000176058.11
Q9ULW0	Targeting protein for Xklp2 OS=Homo sapiens GN=TPX2 PE=1 SV=2	6.38	3	1	TPX2	ENSG00000088325.15
P62995	Transformer-2 protein homolog beta OS=Homo sapiens GN=TRA2B PE=1 SV=1	1.922	6	1	TRA2B	ENSG00000136527.17
Q12931	Heat shock protein 75 kDa, mitochondrial OS=Homo sapiens GN=TRAP1 PE=1 SV=3	2.257	2	1	TRAP1	ENSG00000126602.10
Q14669	E3 ubiquitin-protein ligase TRIP12 OS=Homo sapiens GN=TRIP12 PE=1 SV=1	13.567	4	6	TRIP12	ENSG00000153827.13
Q7L0Y3	Mitochondrial ribonuclease P protein 1 OS=Homo sapiens GN=TRMT10C PE=1 SV=2	2.389	3	1	TRMT10C	ENSG00000174173.6
Q86TN4	tRNA 2'-phosphotransferase 1 OS=Homo sapiens GN=TRPT1 PE=1 SV=2	1.684	3	1	TRPT1	ENSG00000149743.13
Q2NL82	Pre-rRNA-processing protein TSR1 homolog OS=Homo sapiens GN=TSR1 PE=1 SV=1	3.428	3	2	TSR1	ENSG00000167721.10
Q14166	Tubulin--tyrosine ligase-like protein 12 OS=Homo sapiens GN=TTLL12 PE=1 SV=2	1.762	2	1	TTLL12	ENSG00000100304.12
P68363	Tubulin alpha-1B chain OS=Homo sapiens GN=TUBA1B PE=1 SV=1	37.65	26	7	TUBA1B	ENSG00000123416.15
Q9BQE3	Tubulin alpha-1C chain OS=Homo sapiens GN=TUBA1C PE=1 SV=1	38.805	26	7	TUBA1C	ENSG00000167553.15
P07437	Tubulin beta chain OS=Homo sapiens GN=TUBB PE=1 SV=2	22.055	19	6	TUBB	ENSG00000232575.10; ENSG00000196230.12; ENSG00000227739.10; ENSG00000224156.10; ENSG00000235067.10; ENSG00000229684.10; ENSG00000183311.16; ENSG00000232421.10
P68371	Tubulin beta-4B chain OS=Homo sapiens GN=TUBB4B PE=1 SV=1	19.268	18	6	TUBB4B	ENSG00000188229.5
Q9BUF5	Tubulin beta-6 chain OS=Homo sapiens GN=TUBB6 PE=1 SV=1	7.462	9	3	TUBB6	ENSG00000176014.12
P49411	Elongation factor Tu, mitochondrial OS=Homo sapiens GN=TUFM PE=1 SV=2	1.931	4	1	TUFM
P40222	Alpha-taxilin OS=Homo sapiens GN=TXLNA PE=1 SV=3	2.676	2	1	TXLNA	ENSG00000084652.15
Q01081	Splicing factor U2AF 35 kDa subunit OS=Homo sapiens GN=U2AF1 PE=1 SV=3	6.961	18	3	U2AF1; LOC102724594; U2AF1L5	ENSG00000160201.11; ENSG00000275895.6
P26368	Splicing factor U2AF 65 kDa subunit OS=Homo sapiens GN=U2AF2 PE=1 SV=4	13.351	10	3	U2AF2	ENSG00000063244.12
O15042	U2 snRNP-associated SURP motif-containing protein OS=Homo sapiens GN=U2SURP PE=1 SV=2	10.457	5	4	U2SURP	ENSG00000163714.17
P22314	Ubiquitin-like modifier-activating enzyme 1 OS=Homo sapiens GN=UBA1 PE=1 SV=3	5.411	3	2	UBA1	ENSG00000130985.16
Q5T4S7	E3 ubiquitin-protein ligase UBR4 OS=Homo sapiens GN=UBR4 PE=1 SV=1	1.773	0	1	UBR4	ENSG00000127481.14
P17480	Nucleolar transcription factor 1 OS=Homo sapiens GN=UBTF PE=1 SV=1	6.266	4	2	UBTF	ENSG00000108312.14
Q96T88	E3 ubiquitin-protein ligase UHRF1 OS=Homo sapiens GN=UHRF1 PE=1 SV=1	2.844	1	1	UHRF1	ENSG00000276043.4
Q96RL1	BRCA1-A complex subunit RAP80 OS=Homo sapiens GN=UIMC1 PE=1 SV=2	1.859	2	1	UIMC1	ENSG00000087206.16
O14795	Protein unc-13 homolog B OS=Homo sapiens GN=UNC13B PE=1 SV=2	1.954	0	1	UNC13B	ENSG00000198722.14
Q9P275	Ubiquitin carboxyl-terminal hydrolase 36 OS=Homo sapiens GN=USP36 PE=1 SV=3	1.486	2	1	USP36
Q53GS9	U4/U6.U5 tri-snRNP-associated protein 2 OS=Homo sapiens GN=USP39 PE=1 SV=2	15.224	14	5	USP39	ENSG00000168883.19
Q9Y3A2	Probable U3 small nucleolar RNA-associated protein 11 OS=Homo sapiens GN=UTP11 PE=1 SV=2	1.665	4	1	UTP11L; UTP11	ENSG00000183520.11
Q9BVJ6	U3 small nucleolar RNA-associated protein 14 homolog A OS=Homo sapiens GN=UTP14A PE=1 SV=1	8.695	7	4	UTP14A	ENSG00000156697.12
Q8TED0	U3 small nucleolar RNA-associated protein 15 homolog OS=Homo sapiens GN=UTP15 PE=1 SV=3	2.196	3	1	UTP15	ENSG00000164338.9
Q9Y5J1	U3 small nucleolar RNA-associated protein 18 homolog OS=Homo sapiens GN=UTP18 PE=1 SV=3	3.628	3	1	UTP18	ENSG00000011260.13
Q9BRU9	rRNA-processing protein UTP23 homolog OS=Homo sapiens GN=UTP23 PE=1 SV=2	1.75	5	1	UTP23	ENSG00000147679.11
Q9NQZ2	Something about silencing protein 10 OS=Homo sapiens GN=UTP3 PE=1 SV=1	1.918	4	1	UTP3	ENSG00000132467.3
P26640	Valine--tRNA ligase OS=Homo sapiens GN=VARS PE=1 SV=4	1.683	1	1	VARS; VARS2	ENSG00000096171.14; ENSG00000204394.12; ENSG00000226589.9
P18206	Vinculin OS=Homo sapiens GN=VCL PE=1 SV=4	1.917	2	1	VCL	ENSG00000035403.17
P55072	Transitional endoplasmic reticulum ATPase OS=Homo sapiens GN=VCP PE=1 SV=4	2.157	2	1	VCP	ENSG00000165280.15
P08670	Vimentin OS=Homo sapiens GN=VIM PE=1 SV=4	17.581	14	5	VIM	ENSG00000026025.15
Q9Y4B6	DDB1- and CUL4-associated factor 1 OS=Homo sapiens GN=DCAF1 PE=1 SV=3	2.332	1	1	VPRBP; DCAF1	ENSG00000145041.15
P23381	Tryptophan--tRNA ligase, cytoplasmic OS=Homo sapiens GN=WARS PE=1 SV=2	2.328	4	1	WARS	ENSG00000140105.17
O43709	Probable 18S rRNA (guanine-N(7))-methyltransferase OS=Homo sapiens GN=BUD23 PE=1 SV=2	2.712	8	1	WBSCR22; BUD23	ENSG00000071462.11
O75083	WD repeat-containing protein 1 OS=Homo sapiens GN=WDR1 PE=1 SV=4	5.455	10	3	WDR1	ENSG00000071127.16
O15213	WD repeat-containing protein 46 OS=Homo sapiens GN=WDR46 PE=1 SV=3	8.887	8	3	WDR46	ENSG00000227057.9
Q8IWG1	WD repeat-containing protein 63 OS=Homo sapiens GN=WDR63 PE=2 SV=1	2.436	1	1	WDR63	ENSG00000162643.12
Q9BQA1	Methylosome protein 50 OS=Homo sapiens GN=WDR77 PE=1 SV=1	2.266	4	1	WDR77	ENSG00000116455.13
O96028	Histone-lysine N-methyltransferase NSD2 OS=Homo sapiens GN=NSD2 PE=1 SV=1	2.018	1	1	WHSC1; NSD2	ENSG00000109685.17
Q9H0D6	5'-3' exoribonuclease 2 OS=Homo sapiens GN=XRN2 PE=1 SV=1	3.427	3	2	XRN2	ENSG00000088930.7
P67809	Nuclease-sensitive element-binding protein 1 OS=Homo sapiens GN=YBX1 PE=1 SV=3	7.834	13	3	YBX1	ENSG00000065978.18
Q96GY0	Zinc finger C2HC domain-containing protein 1A OS=Homo sapiens GN=ZC2HC1A PE=1 SV=2	3.805	6	2	ZC2HC1A	ENSG00000104427.11
Q8WU90	Zinc finger CCCH domain-containing protein 15 OS=Homo sapiens GN=ZC3H15 PE=1 SV=1	1.506	2	1	ZC3H15	ENSG00000065548.17
Q7Z2W4	Zinc finger CCCH-type antiviral protein 1 OS=Homo sapiens GN=ZC3HAV1 PE=1 SV=3	28.416	18	8	ZC3HAV1	ENSG00000105939.12
Q8NC26	Zinc finger protein 114 OS=Homo sapiens GN=ZNF114 PE=1 SV=1	1.888	4	1	ZNF114	ENSG00000178150.9
O75362	Zinc finger protein 217 OS=Homo sapiens GN=ZNF217 PE=1 SV=1	12.144	7	4	ZNF217	ENSG00000171940.13
Q8TAF7	Zinc finger protein 461 OS=Homo sapiens GN=ZNF461 PE=2 SV=2	3.038	2	1	ZNF461	ENSG00000197808.11
Q96ME7	Zinc finger protein 512 OS=Homo sapiens GN=ZNF512 PE=1 SV=2	3.944	6	2	ZNF512	ENSG00000243943.9
Q96KM6	Zinc finger protein 512B OS=Homo sapiens GN=ZNF512B PE=1 SV=1	1.534	1	1	ZNF512B	ENSG00000196700.8
Q86UK7	E3 ubiquitin-protein ligase ZNF598 OS=Homo sapiens GN=ZNF598 PE=1 SV=1	2.336	2	1	ZNF598
Q14966	Zinc finger protein 638 OS=Homo sapiens GN=ZNF638 PE=1 SV=2	2.359	1	1	ZNF638	ENSG00000075292.18
Q9H7R5	Zinc finger protein 665 OS=Homo sapiens GN=ZNF665 PE=2 SV=2	1.894	1	1	ZNF665	ENSG00000197497.10
Q9Y462	Zinc finger protein 711 OS=Homo sapiens GN=ZNF711 PE=1 SV=2	3.656	2	1	ZNF711	ENSG00000147180.16
A8MT65	Zinc finger protein 891 OS=Homo sapiens GN=ZNF891 PE=2 SV=2	1.644	3	1	ZNF891; LOC101060200	ENSG00000214029.4
Q9P2E3	NFX1-type zinc finger-containing protein 1 OS=Homo sapiens GN=ZNFX1 PE=2 SV=2	5.402	2	2	ZNFX1	ENSG00000124201.14
O95218	Zinc finger Ran-binding domain-containing protein 2 OS=Homo sapiens GN=ZRANB2 PE=1 SV=2	1.567	3	1	ZRANB2	ENSG00000132485.13
Q15942	Zyxin OS=Homo sapiens GN=ZYX PE=1 SV=1	6.656	11	3	ZYX	ENSG00000159840.15

## Sheet: ORF20 rep#2
Accession	Description	Sum PEP Score	Coverage [%]	# Peptides	Gene Symbol	Ensembl Gene ID
P49588	Alanine--tRNA ligase, cytoplasmic OS=Homo sapiens GN=AARS PE=1 SV=2	1.922	2	1	AARS	ENSG00000090861.15
P61221	ATP-binding cassette sub-family E member 1 OS=Homo sapiens GN=ABCE1 PE=1 SV=1	1.749	3	1	ABCE1	ENSG00000164163.10
Q9UG63	ATP-binding cassette sub-family F member 2 OS=Homo sapiens GN=ABCF2 PE=1 SV=2	3.532	4	2	ABCF2	ENSG00000033050.7
Q9UKV3	Apoptotic chromatin condensation inducer in the nucleus OS=Homo sapiens GN=ACIN1 PE=1 SV=2	1.965	1	1	ACIN1	ENSG00000100813.14
P53396	ATP-citrate synthase OS=Homo sapiens GN=ACLY PE=1 SV=3	5.151	3	2	ACLY	ENSG00000131473.16
P60709	Actin, cytoplasmic 1 OS=Homo sapiens GN=ACTB PE=1 SV=1	18.644	21	6	ACTB	ENSG00000075624.13
Q562R1	Beta-actin-like protein 2 OS=Homo sapiens GN=ACTBL2 PE=1 SV=2	6.797	9	2	ACTBL2	ENSG00000169067.3
P58397	A disintegrin and metalloproteinase with thrombospondin motifs 12 OS=Homo sapiens GN=ADAMTS12 PE=1 SV=2	1.695	1	1	ADAMTS12	ENSG00000151388.10
P23526	Adenosylhomocysteinase OS=Homo sapiens GN=AHCY PE=1 SV=4	4.254	6	2	AHCY	ENSG00000101444.12
Q02040	A-kinase anchor protein 17A OS=Homo sapiens GN=AKAP17A PE=1 SV=2	12.47	11	4	AKAP17A	ENSG00000197976.11
P15121	Aldose reductase OS=Homo sapiens GN=AKR1B1 PE=1 SV=3	1.958	3	1	AKR1B1	ENSG00000085662.13
Q9NQW6	Anillin OS=Homo sapiens GN=ANLN PE=1 SV=2	4.993	3	2	ANLN	ENSG00000011426.10
P04083	Annexin A1 OS=Homo sapiens GN=ANXA1 PE=1 SV=2	2.129	7	1	ANXA1	ENSG00000135046.13
P05089	Arginase-1 OS=Homo sapiens GN=ARG1 PE=1 SV=2	2.101	3	1	ARG1	ENSG00000118520.14
Q9P2N2	Rho GTPase-activating protein 28 OS=Homo sapiens GN=ARHGAP28 PE=1 SV=3	1.678	2	1	ARHGAP28	ENSG00000088756.12
Q92974	Rho guanine nucleotide exchange factor 2 OS=Homo sapiens GN=ARHGEF2 PE=1 SV=4	2.237	2	1	ARHGEF2	ENSG00000116584.17
Q66PJ3	ADP-ribosylation factor-like protein 6-interacting protein 4 OS=Homo sapiens GN=ARL6IP4 PE=1 SV=2	4.284	5	1	ARL6IP4	ENSG00000182196.13
P31939	Bifunctional purine biosynthesis protein PURH OS=Homo sapiens GN=ATIC PE=1 SV=3	2.144	4	1	ATIC	ENSG00000138363.14
Q93084	Sarcoplasmic/endoplasmic reticulum calcium ATPase 3 OS=Homo sapiens GN=ATP2A3 PE=1 SV=2	5.189	3	2	ATP2A3	ENSG00000074370.17
P25705	ATP synthase subunit alpha, mitochondrial OS=Homo sapiens GN=ATP5A1 PE=1 SV=1	2.15	4	1	ATP5A1	ENSG00000152234.15
Q99700	Ataxin-2 OS=Homo sapiens GN=ATXN2 PE=1 SV=2	1.806	1	1	ATXN2	ENSG00000204842.14
Q9NRL2	Bromodomain adjacent to zinc finger domain protein 1A OS=Homo sapiens GN=BAZ1A PE=1 SV=2	2.349	1	1	BAZ1A	ENSG00000198604.10
Q8IWZ6	Bardet-Biedl syndrome 7 protein OS=Homo sapiens GN=BBS7 PE=1 SV=2	2.522	1	1	BBS7	ENSG00000138686.9
P12694	2-oxoisovalerate dehydrogenase subunit alpha, mitochondrial OS=Homo sapiens GN=BCKDHA PE=1 SV=2	2.703	2	1	BCKDHA	ENSG00000248098.11
P25440	Bromodomain-containing protein 2 OS=Homo sapiens GN=BRD2 PE=1 SV=2	2.102	1	1	BRD2	ENSG00000204256.12; ENSG00000235307.9; ENSG00000234507.9; ENSG00000215077.10
P20290	Transcription factor BTF3 OS=Homo sapiens GN=BTF3 PE=1 SV=1	4.425	17	2	BTF3	ENSG00000145741.15
Q6ZUT6	Uncharacterized protein C15orf52 OS=Homo sapiens GN=C15orf52 PE=1 SV=1	4.049	6	2	C15orf52; CCDC9B	ENSG00000188549.12
Q9BU76	Multiple myeloma tumor-associated protein 2 OS=Homo sapiens GN=MMTAG2 PE=1 SV=1	2.573	5	1	C1orf35	ENSG00000143793.12
Q9H7E9	UPF0488 protein C8orf33 OS=Homo sapiens GN=C8orf33 PE=1 SV=1	9.583	32	3	C8orf33	ENSG00000182307.12
Q5T280	Putative methyltransferase C9orf114 OS=Homo sapiens GN=SPOUT1 PE=1 SV=3	2.49	6	1	C9orf114; SPOUT1	ENSG00000198917.12
Q9H8G2	Caspase activity and apoptosis inhibitor 1 OS=Homo sapiens GN=CAAP1 PE=1 SV=2	1.773	4	1	CAAP1	ENSG00000120159.11
Q8WUQ7	Cactin OS=Homo sapiens GN=CACTIN PE=1 SV=3	2.418	2	1	CACTIN	ENSG00000105298.13
P27708	CAD protein OS=Homo sapiens GN=CAD PE=1 SV=3	4.312	1	2	CAD	ENSG00000084774.13
P17655	Calpain-2 catalytic subunit OS=Homo sapiens GN=CAPN2 PE=1 SV=6	1.792	4	1	CAPN2	ENSG00000162909.17
Q9BXL6	Caspase recruitment domain-containing protein 14 OS=Homo sapiens GN=CARD14 PE=1 SV=2	1.648	2	1	CARD14	ENSG00000141527.16
Q6TFL3	Coiled-coil domain-containing protein 171 OS=Homo sapiens GN=CCDC171 PE=2 SV=1	2.436	1	1	CCDC171	ENSG00000164989.16
Q9UK58	Cyclin-L1 OS=Homo sapiens GN=CCNL1 PE=1 SV=1	6.618	8	3	CCNL1	ENSG00000163660.11
P78371	T-complex protein 1 subunit beta OS=Homo sapiens GN=CCT2 PE=1 SV=4	4.181	5	2	CCT2	ENSG00000166226.12
P49368	T-complex protein 1 subunit gamma OS=Homo sapiens GN=CCT3 PE=1 SV=4	1.896	2	1	CCT3	ENSG00000163468.14
P50991	T-complex protein 1 subunit delta OS=Homo sapiens GN=CCT4 PE=1 SV=4	2.55	3	1	CCT4	ENSG00000115484.14
P48643	T-complex protein 1 subunit epsilon OS=Homo sapiens GN=CCT5 PE=1 SV=1	2.732	3	1	CCT5	ENSG00000150753.11
P40227	T-complex protein 1 subunit zeta OS=Homo sapiens GN=CCT6A PE=1 SV=3	2.446	4	1	CCT6A	ENSG00000146731.10
O95400	CD2 antigen cytoplasmic tail-binding protein 2 OS=Homo sapiens GN=CD2BP2 PE=1 SV=1	1.676	10	1	CD2BP2	ENSG00000169217.8
Q99459	Cell division cycle 5-like protein OS=Homo sapiens GN=CDC5L PE=1 SV=2	7.104	7	3	CDC5L	ENSG00000096401.7
Q69YH5	Cell division cycle-associated protein 2 OS=Homo sapiens GN=CDCA2 PE=1 SV=2	7.335	7	3	CDCA2	ENSG00000184661.13
Q9UQ88	Cyclin-dependent kinase 11A OS=Homo sapiens GN=CDK11A PE=1 SV=4	1.826	2	1	CDK11A	ENSG00000008128.22
Q9NYV4	Cyclin-dependent kinase 12 OS=Homo sapiens GN=CDK12 PE=1 SV=2	3.872	2	2	CDK12	ENSG00000167258.13
Q14004	Cyclin-dependent kinase 13 OS=Homo sapiens GN=CDK13 PE=1 SV=2	2.679	1	1	CDK13	ENSG00000065883.14
Q03701	CCAAT/enhancer-binding protein zeta OS=Homo sapiens GN=CEBPZ PE=1 SV=3	1.965	1	1	CEBPZ	ENSG00000115816.14
Q5SW79	Centrosomal protein of 170 kDa OS=Homo sapiens GN=CEP170 PE=1 SV=1	14.267	8	6	CEP170	ENSG00000276725.4; ENSG00000143702.15
Q8WWK9	Cytoskeleton-associated protein 2 OS=Homo sapiens GN=CKAP2 PE=1 SV=1	2.693	3	1	CKAP2	ENSG00000136108.14
Q00610	Clathrin heavy chain 1 OS=Homo sapiens GN=CLTC PE=1 SV=5	1.768	1	1	CLTC	ENSG00000141367.11
P38432	Coilin OS=Homo sapiens GN=COIL PE=1 SV=1	4.834	4	2	COIL	ENSG00000121058.4
P39060	Collagen alpha-1(XVIII) chain OS=Homo sapiens GN=COL18A1 PE=1 SV=5	2.057	1	1	COL18A1	ENSG00000182871.14
P53621	Coatomer subunit alpha OS=Homo sapiens GN=COPA PE=1 SV=2	6.33	4	3	COPA	ENSG00000122218.14
Q9Y678	Coatomer subunit gamma-1 OS=Homo sapiens GN=COPG1 PE=1 SV=1	5.317	4	2	COPG1	ENSG00000181789.14
Q9ULV4	Coronin-1C OS=Homo sapiens GN=CORO1C PE=1 SV=1	3.872	6	2	CORO1C	ENSG00000110880.10
Q99829	Copine-1 OS=Homo sapiens GN=CPNE1 PE=1 SV=1	2.293	4	1	CPNE1	ENSG00000214078.12
Q16630	Cleavage and polyadenylation specificity factor subunit 6 OS=Homo sapiens GN=CPSF6 PE=1 SV=2	2.264	5	1	CPSF6	ENSG00000111605.16
Q8N684	Cleavage and polyadenylation specificity factor subunit 7 OS=Homo sapiens GN=CPSF7 PE=1 SV=1	2.608	5	1	CPSF7	ENSG00000149532.15
CASB_BOVIN	cRAP Bovine beta-casein	2.708	8	1	CSN2	ENSBTAG00000002632.5
CASK_BOVIN	cRAP Bovine kappa-casein	4.515	9	1	CSN3
O00622	Protein CYR61 OS=Homo sapiens GN=CYR61 PE=1 SV=1	2.408	3	1	CYR61	ENSG00000142871.16
Q92841	Probable ATP-dependent RNA helicase DDX17 OS=Homo sapiens GN=DDX17 PE=1 SV=2	11.723	9	5	DDX17	ENSG00000100201.20
Q9NVP1	ATP-dependent RNA helicase DDX18 OS=Homo sapiens GN=DDX18 PE=1 SV=2	6.323	6	3	DDX18	ENSG00000088205.12
Q9NR30	Nucleolar RNA helicase 2 OS=Homo sapiens GN=DDX21 PE=1 SV=5	16.483	14	8	DDX21	ENSG00000165732.12
Q9BUQ8	Probable ATP-dependent RNA helicase DDX23 OS=Homo sapiens GN=DDX23 PE=1 SV=3	6.039	5	3	DDX23	ENSG00000174243.9
Q9GZR7	ATP-dependent RNA helicase DDX24 OS=Homo sapiens GN=DDX24 PE=1 SV=1	2.327	1	1	DDX24	ENSG00000273761.5; ENSG00000089737.16
O00148	ATP-dependent RNA helicase DDX39A OS=Homo sapiens GN=DDX39A PE=1 SV=2	1.785	2	1	DDX39A	ENSG00000123136.14
O00571	ATP-dependent RNA helicase DDX3X OS=Homo sapiens GN=DDX3X PE=1 SV=3	15.828	12	5	DDX3X	ENSG00000215301.9
Q9H0S4	Probable ATP-dependent RNA helicase DDX47 OS=Homo sapiens GN=DDX47 PE=1 SV=1	2.296	4	1	DDX47	ENSG00000213782.7
P17844	Probable ATP-dependent RNA helicase DDX5 OS=Homo sapiens GN=DDX5 PE=1 SV=1	7.338	6	3	DDX5	ENSG00000108654.13
Q9BQ39	ATP-dependent RNA helicase DDX50 OS=Homo sapiens GN=DDX50 PE=1 SV=1	15.613	12	7	DDX50	ENSG00000107625.12
Q9NY93	Probable ATP-dependent RNA helicase DDX56 OS=Homo sapiens GN=DDX56 PE=1 SV=1	8.398	14	4	DDX56	ENSG00000136271.10
P35659	Protein DEK OS=Homo sapiens GN=DEK PE=1 SV=1	2.578	3	1	DEK	ENSG00000124795.14
O43143	Pre-mRNA-splicing factor ATP-dependent RNA helicase DHX15 OS=Homo sapiens GN=DHX15 PE=1 SV=2	4.335	4	2	DHX15	ENSG00000109606.12
Q92620	Pre-mRNA-splicing factor ATP-dependent RNA helicase PRP16 OS=Homo sapiens GN=DHX38 PE=1 SV=2	1.857	1	1	DHX38	ENSG00000140829.11
Q14562	ATP-dependent RNA helicase DHX8 OS=Homo sapiens GN=DHX8 PE=1 SV=1	5.692	4	3	DHX8	ENSG00000067596.10
Q08211	ATP-dependent RNA helicase A OS=Homo sapiens GN=DHX9 PE=1 SV=4	4.261	3	2	DHX9	ENSG00000135829.16
Q9BTC0	Death-inducer obliterator 1 OS=Homo sapiens GN=DIDO1 PE=1 SV=5	2.488	1	1	DIDO1	ENSG00000101191.16
Q5QJE6	Deoxynucleotidyltransferase terminal-interacting protein 2 OS=Homo sapiens GN=DNTTIP2 PE=1 SV=2	10.181	7	4	DNTTIP2	ENSG00000067334.13
Q8NF50	Dedicator of cytokinesis protein 8 OS=Homo sapiens GN=DOCK8 PE=1 SV=3	1.741	0	1	DOCK8	ENSG00000107099.15
Q9C005	Protein dpy-30 homolog OS=Homo sapiens GN=DPY30 PE=1 SV=1	2.518	20	1	DPY30	ENSG00000162961.13
Q8N9I9	Probable E3 ubiquitin-protein ligase DTX3 OS=Homo sapiens GN=DTX3 PE=1 SV=2	1.646	2	1	DTX3	ENSG00000178498.15
Q99848	Probable rRNA-processing protein EBP2 OS=Homo sapiens GN=EBNA1BP2 PE=1 SV=2	14.777	21	4	EBNA1BP2	ENSG00000117395.12
P68104	Elongation factor 1-alpha 1 OS=Homo sapiens GN=EEF1A1 PE=1 SV=1	11.835	10	4	EEF1A1	ENSG00000156508.17
P26641	Elongation factor 1-gamma OS=Homo sapiens GN=EEF1G PE=1 SV=3	5.523	9	3	EEF1G	ENSG00000254772.9
P13639	Elongation factor 2 OS=Homo sapiens GN=EEF2 PE=1 SV=4	21.084	13	8	EEF2	ENSG00000167658.15
Q15029	116 kDa U5 small nuclear ribonucleoprotein component OS=Homo sapiens GN=EFTUD2 PE=1 SV=1	4.269	3	2	EFTUD2	ENSG00000108883.12
P55884	Eukaryotic translation initiation factor 3 subunit B OS=Homo sapiens GN=EIF3B PE=1 SV=3	2.679	2	1	EIF3B	ENSG00000106263.17
B5ME19	Eukaryotic translation initiation factor 3 subunit C-like protein OS=Homo sapiens GN=EIF3CL PE=3 SV=1	4.384	3	2	EIF3CL	ENSG00000205609.12
O15371	Eukaryotic translation initiation factor 3 subunit D OS=Homo sapiens GN=EIF3D PE=1 SV=1	2.558	3	1	EIF3D	ENSG00000100353.17
Q04637	Eukaryotic translation initiation factor 4 gamma 1 OS=Homo sapiens GN=EIF4G1 PE=1 SV=4	2.092	1	1	EIF4G1	ENSG00000114867.20
P07814	Bifunctional glutamate/proline--tRNA ligase OS=Homo sapiens GN=EPRS PE=1 SV=5	4.351	3	2	EPRS	ENSG00000136628.17
Q5HYJ3	Protein FAM76B OS=Homo sapiens GN=FAM76B PE=1 SV=3	1.762	5	1	FAM76B	ENSG00000077458.12
P49327	Fatty acid synthase OS=Homo sapiens GN=FASN PE=1 SV=3	30.856	8	13	FASN	ENSG00000169710.8
Q6UN15	Pre-mRNA 3'-end-processing factor FIP1 OS=Homo sapiens GN=FIP1L1 PE=1 SV=1	5.924	7	3	FIP1L1	ENSG00000145216.15
Q5D862	Filaggrin-2 OS=Homo sapiens GN=FLG2 PE=1 SV=1	6.215	3	3	FLG2	ENSG00000143520.6
P21333	Filamin-A OS=Homo sapiens GN=FLNA PE=1 SV=4	17.636	6	8	FLNA	ENSG00000196924.14
P02751	Fibronectin OS=Homo sapiens GN=FN1 PE=1 SV=4	1.769	1	1	FN1	ENSG00000115414.18
Q14331	Protein FRG1 OS=Homo sapiens GN=FRG1 PE=1 SV=1	1.727	6	1	FRG1	ENSG00000283153.1; ENSG00000283630.1; ENSG00000109536.11; ENSG00000275145.3
Q8IY81	pre-rRNA processing protein FTSJ3 OS=Homo sapiens GN=FTSJ3 PE=1 SV=2	16.83	12	7	FTSJ3	ENSG00000108592.16
Q14697	Neutral alpha-glucosidase AB OS=Homo sapiens GN=GANAB PE=1 SV=3	4.797	3	2	GANAB	ENSG00000089597.16
P04406	Glyceraldehyde-3-phosphate dehydrogenase OS=Homo sapiens GN=GAPDH PE=1 SV=3	5.356	9	2	GAPDH	ENSG00000111640.14
P22102	Trifunctional purine biosynthetic protein adenosine-3 OS=Homo sapiens GN=GART PE=1 SV=1	4.28	4	2	GART	ENSG00000159131.16
P50395	Rab GDP dissociation inhibitor beta OS=Homo sapiens GN=GDI2 PE=1 SV=2	2.265	4	1	GDI2	ENSG00000057608.16
Q06210	Glutamine--fructose-6-phosphate aminotransferase [isomerizing] 1 OS=Homo sapiens GN=GFPT1 PE=1 SV=3	2.457	2	1	GFPT1	ENSG00000198380.12
Q9NZM5	Ribosome biogenesis protein NOP53 OS=Homo sapiens GN=NOP53 PE=1 SV=2	8.821	17	4	GLTSCR2; NOP53	ENSG00000105373.18
P49915	GMP synthase [glutamine-hydrolyzing] OS=Homo sapiens GN=GMPS PE=1 SV=1	2.248	2	1	GMPS	ENSG00000163655.15
P62879	Guanine nucleotide-binding protein G(I)/G(S)/G(T) subunit beta-2 OS=Homo sapiens GN=GNB2 PE=1 SV=3	1.681	6	1	GNB2	ENSG00000172354.9
P63244	Receptor of activated protein C kinase 1 OS=Homo sapiens GN=RACK1 PE=1 SV=3	2.462	3	1	GNB2L1; RACK1	ENSG00000204628.11
Q13823	Nucleolar GTP-binding protein 2 OS=Homo sapiens GN=GNL2 PE=1 SV=1	6.724	5	3	GNL2	ENSG00000134697.12
Q9BVP2	Guanine nucleotide-binding protein-like 3 OS=Homo sapiens GN=GNL3 PE=1 SV=2	11.78	12	4	GNL3	ENSG00000163938.16
Q5T3I0	G patch domain-containing protein 4 OS=Homo sapiens GN=GPATCH4 PE=1 SV=2	2.606	2	1	GPATCH4
O60269	G protein-regulated inducer of neurite outgrowth 2 OS=Homo sapiens GN=GPRIN2 PE=1 SV=2	1.752	6	1	GPRIN2	ENSG00000204175.5
P49840	Glycogen synthase kinase-3 alpha OS=Homo sapiens GN=GSK3A PE=1 SV=2	2.596	3	1	GSK3A	ENSG00000105723.11
Q9BZE4	Nucleolar GTP-binding protein 1 OS=Homo sapiens GN=GTPBP4 PE=1 SV=3	15.392	14	7	GTPBP4	ENSG00000107937.18
Q71UI9	Histone H2A.V OS=Homo sapiens GN=H2AFV PE=1 SV=3	1.798	23	1	H2AFV	ENSG00000105968.18
O75367	Core histone macro-H2A.1 OS=Homo sapiens GN=H2AFY PE=1 SV=4	2.579	5	1	H2AFY	ENSG00000113648.16
P40939	Trifunctional enzyme subunit alpha, mitochondrial OS=Homo sapiens GN=HADHA PE=1 SV=2	1.805	3	1	HADHA	ENSG00000084754.10
Q7Z4Q2	HEAT repeat-containing protein 3 OS=Homo sapiens GN=HEATR3 PE=1 SV=2	2.426	2	1	HEATR3	ENSG00000155393.12
Q9UII4	E3 ISG15--protein ligase HERC5 OS=Homo sapiens GN=HERC5 PE=1 SV=2	2.313	2	1	HERC5	ENSG00000138646.8
P16401	Histone H1.5 OS=Homo sapiens GN=HIST1H1B PE=1 SV=3	6.78	18	3	HIST1H1B	ENSG00000184357.4
P16403	Histone H1.2 OS=Homo sapiens GN=HIST1H1C PE=1 SV=2	17.295	19	4	HIST1H1C	ENSG00000187837.3
P10412	Histone H1.4 OS=Homo sapiens GN=HIST1H1E PE=1 SV=2	20.654	19	4	HIST1H1E	ENSG00000168298.6
Q99879	Histone H2B type 1-M OS=Homo sapiens GN=HIST1H2BM PE=1 SV=3	3.854	12	2	HIST1H2BM	ENSG00000273703.1
P62805	Histone H4 OS=Homo sapiens GN=HIST1H4A PE=1 SV=2	4.635	21	2	HIST1H4A; HIST1H4F; HIST1H4D; HIST1H4J; HIST2H4A; HIST2H4B; HIST1H4H; HIST1H4C; HIST4H4; HIST1H4E; HIST1H4I; HIST1H4B; HIST1H4K; HIST1H4L	ENSG00000197061.4; ENSG00000275126.1; ENSG00000273542.1; ENSG00000197238.4; ENSG00000197837.3; ENSG00000276966.2; ENSG00000158406.4; ENSG00000270882.2; ENSG00000274618.1; ENSG00000278637.1; ENSG00000277157.1; ENSG00000278705.1; ENSG00000270276.2; ENSG00000276180.1
Q8IUE6	Histone H2A type 2-B OS=Homo sapiens GN=HIST2H2AB PE=1 SV=3	9.039	40	2	HIST2H2AB	ENSG00000184270.4
Q7L7L0	Histone H2A type 3 OS=Homo sapiens GN=HIST3H2A PE=1 SV=3	11.825	37	2	HIST3H2A	ENSG00000181218.5
P19367	Hexokinase-1 OS=Homo sapiens GN=HK1 PE=1 SV=3	2.584	2	1	HK1	ENSG00000156515.21
Q2TB90	Putative hexokinase HKDC1 OS=Homo sapiens GN=HKDC1 PE=1 SV=3	2.204	1	1	HKDC1	ENSG00000156510.12
Q86SG4	Putative Dresden prostate carcinoma protein 2 OS=Homo sapiens GN=HMGN2P46 PE=5 SV=1	2.705	4	1	HMGN2P46
P09651	Heterogeneous nuclear ribonucleoprotein A1 OS=Homo sapiens GN=HNRNPA1 PE=1 SV=5	2.61	5	1	HNRNPA1	ENSG00000135486.17
P22626	Heterogeneous nuclear ribonucleoproteins A2/B1 OS=Homo sapiens GN=HNRNPA2B1 PE=1 SV=2	2.651	8	1	HNRNPA2B1	ENSG00000122566.20
P51991	Heterogeneous nuclear ribonucleoprotein A3 OS=Homo sapiens GN=HNRNPA3 PE=1 SV=2	1.666	6	1	HNRNPA3	ENSG00000170144.20
P31943	Heterogeneous nuclear ribonucleoprotein H OS=Homo sapiens GN=HNRNPH1 PE=1 SV=4	1.742	3	1	HNRNPH1	ENSG00000169045.17; ENSG00000284254.1
P61978	Heterogeneous nuclear ribonucleoprotein K OS=Homo sapiens GN=HNRNPK PE=1 SV=1	7.012	12	3	HNRNPK	ENSG00000165119.20
P14866	Heterogeneous nuclear ribonucleoprotein L OS=Homo sapiens GN=HNRNPL PE=1 SV=2	4.472	5	2	HNRNPL	ENSG00000282947.1; ENSG00000104824.16
Q00839	Heterogeneous nuclear ribonucleoprotein U OS=Homo sapiens GN=HNRNPU PE=1 SV=6	2.725	2	1	HNRNPU	ENSG00000153187.18
Q9BUJ2	Heterogeneous nuclear ribonucleoprotein U-like protein 1 OS=Homo sapiens GN=HNRNPUL1 PE=1 SV=2	4.844	3	2	HNRNPUL1	ENSG00000105323.16
Q1KMD3	Heterogeneous nuclear ribonucleoprotein U-like protein 2 OS=Homo sapiens GN=HNRNPUL2 PE=1 SV=1	2.116	2	1	HNRNPUL2	ENSG00000214753.2
Q86YZ3	Hornerin OS=Homo sapiens GN=HRNR PE=1 SV=2	4.395	4	2	HRNR	ENSG00000197915.5
P51659	Peroxisomal multifunctional enzyme type 2 OS=Homo sapiens GN=HSD17B4 PE=1 SV=3	2.711	2	1	HSD17B4	ENSG00000133835.14
Q6YN16	Hydroxysteroid dehydrogenase-like protein 2 OS=Homo sapiens GN=HSDL2 PE=1 SV=1	2.591	2	1	HSDL2	ENSG00000119471.14
P08238	Heat shock protein HSP 90-beta OS=Homo sapiens GN=HSP90AB1 PE=1 SV=4	1.744	1	1	HSP90AB1	ENSG00000096384.19
P0DMV9	Heat shock 70 kDa protein 1B OS=Homo sapiens GN=HSPA1B PE=1 SV=1	13.085	14	6	HSPA1B; HSPA1A	ENSG00000232804.5; ENSG00000234475.5; ENSG00000231555.4; ENSG00000235941.5; ENSG00000204389.9; ENSG00000204388.6; ENSG00000212866.6; ENSG00000237724.5; ENSG00000224501.5
O95757	Heat shock 70 kDa protein 4L OS=Homo sapiens GN=HSPA4L PE=1 SV=3	2.148	2	1	HSPA4L	ENSG00000164070.11
P17066	Heat shock 70 kDa protein 6 OS=Homo sapiens GN=HSPA6 PE=1 SV=2	6.575	6	3	HSPA6	ENSG00000173110.7
P11142	Heat shock cognate 71 kDa protein OS=Homo sapiens GN=HSPA8 PE=1 SV=1	7.139	8	3	HSPA8	ENSG00000109971.13
P04792	Heat shock protein beta-1 OS=Homo sapiens GN=HSPB1 PE=1 SV=2	5.231	13	2	HSPB1	ENSG00000106211.8
Q16666	Gamma-interferon-inducible protein 16 OS=Homo sapiens GN=IFI16 PE=1 SV=3	2.514	2	1	IFI16	ENSG00000163565.18
P09914	Interferon-induced protein with tetratricopeptide repeats 1 OS=Homo sapiens GN=IFIT1 PE=1 SV=2	1.977	2	1	IFIT1	ENSG00000185745.9
P12268	Inosine-5'-monophosphate dehydrogenase 2 OS=Homo sapiens GN=IMPDH2 PE=1 SV=2	1.737	4	1	IMPDH2	ENSG00000178035.11
Q9NQS7	Inner centromere protein OS=Homo sapiens GN=INCENP PE=1 SV=3	4.59	4	2	INCENP	ENSG00000149503.12
Q14641	Early placenta insulin-like peptide OS=Homo sapiens GN=INSL4 PE=1 SV=1	2.146	4	1	INSL4	ENSG00000120211.4
P46940	Ras GTPase-activating-like protein IQGAP1 OS=Homo sapiens GN=IQGAP1 PE=1 SV=1	3.885	2	2	IQGAP1	ENSG00000140575.12
Q9BUE6	Iron-sulfur cluster assembly 1 homolog, mitochondrial OS=Homo sapiens GN=ISCA1 PE=1 SV=1	2.435	5	1	ISCA1	ENSG00000135070.14
P05161	Ubiquitin-like protein ISG15 OS=Homo sapiens GN=ISG15 PE=1 SV=5	3.78	12	1	ISG15	ENSG00000187608.8
Q6NYC1	Bifunctional arginine demethylase and lysyl-hydroxylase JMJD6 OS=Homo sapiens GN=JMJD6 PE=1 SV=1	2.257	3	1	JMJD6	ENSG00000070495.14
P14923	Junction plakoglobin OS=Homo sapiens GN=JUP PE=1 SV=3	4.358	4	2	JUP	ENSG00000173801.16
Q92945	Far upstream element-binding protein 2 OS=Homo sapiens GN=KHSRP PE=1 SV=4	2.338	2	1	KHSRP	ENSG00000088247.17
Q15397	Pumilio homolog 3 OS=Homo sapiens GN=PUM3 PE=1 SV=3	1.772	3	1	KIAA0020; PUM3	ENSG00000080608.9
Q9P206	Uncharacterized protein KIAA1522 OS=Homo sapiens GN=KIAA1522 PE=1 SV=2	4.92	4	2	KIAA1522	ENSG00000162522.10
Q15058	Kinesin-like protein KIF14 OS=Homo sapiens GN=KIF14 PE=1 SV=1	2.735	1	1	KIF14	ENSG00000118193.11
Q02241	Kinesin-like protein KIF23 OS=Homo sapiens GN=KIF23 PE=1 SV=3	4.974	4	2	KIF23	ENSG00000137807.13
Q99661	Kinesin-like protein KIF2C OS=Homo sapiens GN=KIF2C PE=1 SV=2	1.671	2	1	KIF2C	ENSG00000142945.12
P33176	Kinesin-1 heavy chain OS=Homo sapiens GN=KIF5B PE=1 SV=1	2.365	2	1	KIF5B	ENSG00000170759.10
O15131	Importin subunit alpha-6 OS=Homo sapiens GN=KPNA5 PE=1 SV=2	1.872	3	1	KPNA5
Q14974	Importin subunit beta-1 OS=Homo sapiens GN=KPNB1 PE=1 SV=2	2.685	2	1	KPNB1	ENSG00000108424.9
P04264	Keratin, type II cytoskeletal 1 OS=Homo sapiens GN=KRT1 PE=1 SV=6	55.415	46	17	KRT1	ENSG00000167768.4
P13645	Keratin, type I cytoskeletal 10 OS=Homo sapiens GN=KRT10 PE=1 SV=6	58.259	46	18	KRT10	ENSG00000186395.7
P13646	Keratin, type I cytoskeletal 13 OS=Homo sapiens GN=KRT13 PE=1 SV=4	4.672	10	2	KRT13	ENSG00000171401.14
P02533	Keratin, type I cytoskeletal 14 OS=Homo sapiens GN=KRT14 PE=1 SV=4	12.106	18	5	KRT14	ENSG00000186847.5
P08779	Keratin, type I cytoskeletal 16 OS=Homo sapiens GN=KRT16 PE=1 SV=4	15.355	21	6	KRT16	ENSG00000186832.8
Q04695	Keratin, type I cytoskeletal 17 OS=Homo sapiens GN=KRT17 PE=1 SV=2	4.762	8	2	KRT17	ENSG00000128422.15
P35908	Keratin, type II cytoskeletal 2 epidermal OS=Homo sapiens GN=KRT2 PE=1 SV=2	40.557	41	14	KRT2	ENSG00000172867.3
K22E_HUMAN	cRAP Human cytokeratin 2	40.436	42	14	KRT2
P13647	Keratin, type II cytoskeletal 5 OS=Homo sapiens GN=KRT5 PE=1 SV=3	14.47	13	6	KRT5	ENSG00000186081.11
P02538	Keratin, type II cytoskeletal 6A OS=Homo sapiens GN=KRT6A PE=1 SV=3	14.148	16	6	KRT6A	ENSG00000205420.10
Q6KB66	Keratin, type II cytoskeletal 80 OS=Homo sapiens GN=KRT80 PE=1 SV=2	2.15	3	1	KRT80	ENSG00000167767.13
P35527	Keratin, type I cytoskeletal 9 OS=Homo sapiens GN=KRT9 PE=1 SV=3	47.458	43	15	KRT9	ENSG00000171403.9
P83111	Serine beta-lactamase-like protein LACTB, mitochondrial OS=Homo sapiens GN=LACTB PE=1 SV=2	1.777	2	1	LACTB	ENSG00000103642.11
Q6PKG0	La-related protein 1 OS=Homo sapiens GN=LARP1 PE=1 SV=2	1.834	1	1	LARP1
Q71RC2	La-related protein 4 OS=Homo sapiens GN=LARP4 PE=1 SV=3	13.851	12	5	LARP4	ENSG00000161813.21
Q92615	La-related protein 4B OS=Homo sapiens GN=LARP4B PE=1 SV=3	2.482	2	1	LARP4B	ENSG00000107929.14
Q9P2J5	Leucine--tRNA ligase, cytoplasmic OS=Homo sapiens GN=LARS PE=1 SV=2	3.88	2	2	LARS	ENSG00000133706.17
Q14739	Lamin-B receptor OS=Homo sapiens GN=LBR PE=1 SV=2	2.715	3	1	LBR	ENSG00000143815.14
P00338	L-lactate dehydrogenase A chain OS=Homo sapiens GN=LDHA PE=1 SV=2	2.707	6	1	LDHA	ENSG00000134333.13
P07195	L-lactate dehydrogenase B chain OS=Homo sapiens GN=LDHB PE=1 SV=2	2.59	5	1	LDHB	ENSG00000111716.12
P47929	Galectin-7 OS=Homo sapiens GN=LGALS7 PE=1 SV=2	2.044	8	1	LGALS7; LGALS7B	ENSG00000282902.1; ENSG00000283082.1; ENSG00000205076.4; ENSG00000178934.4
Q9BRT6	Protein LLP homolog OS=Homo sapiens GN=LLPH PE=1 SV=1	4.771	11	1	LLPH	ENSG00000139233.6
P02545	Prelamin-A/C OS=Homo sapiens GN=LMNA PE=1 SV=1	2.146	2	1	LMNA	ENSG00000160789.19
E9PRG8	Uncharacterized protein C11orf98 OS=Homo sapiens GN=C11orf98 PE=4 SV=1	2.41	11	1	LOC102288414; C11orf98	ENSG00000278615.4
Q96AG4	Leucine-rich repeat-containing protein 59 OS=Homo sapiens GN=LRRC59 PE=1 SV=1	1.998	4	1	LRRC59	ENSG00000108829.9
Q9H089	Large subunit GTPase 1 homolog OS=Homo sapiens GN=LSG1 PE=1 SV=2	1.996	2	1	LSG1	ENSG00000041802.10
Q9NQ29	Putative RNA-binding protein Luc7-like 1 OS=Homo sapiens GN=LUC7L PE=1 SV=1	9.364	11	3	LUC7L	ENSG00000007392.16
Q9Y383	Putative RNA-binding protein Luc7-like 2 OS=Homo sapiens GN=LUC7L2 PE=1 SV=2	18.959	18	5	LUC7L2	ENSG00000146963.17
O95232	Luc7-like protein 3 OS=Homo sapiens GN=LUC7L3 PE=1 SV=2	7.658	11	3	LUC7L3	ENSG00000108848.15
Q86V48	Leucine zipper protein 1 OS=Homo sapiens GN=LUZP1 PE=1 SV=2	14.927	8	6	LUZP1	ENSG00000169641.13
Q9UPN3	Microtubule-actin cross-linking factor 1, isoforms 1/2/3/5 OS=Homo sapiens GN=MACF1 PE=1 SV=4	6.575	1	3	MACF1	ENSG00000127603.23
Q9UNF1	Melanoma-associated antigen D2 OS=Homo sapiens GN=MAGED2 PE=1 SV=2	3.837	5	2	MAGED2	ENSG00000102316.16
P27816	Microtubule-associated protein 4 OS=Homo sapiens GN=MAP4 PE=1 SV=3	5.695	4	3	MAP4	ENSG00000047849.21
Q3KQU3	MAP7 domain-containing protein 1 OS=Homo sapiens GN=MAP7D1 PE=1 SV=1	28.254	20	11	MAP7D1	ENSG00000116871.15
P27448	MAP/microtubule affinity-regulating kinase 3 OS=Homo sapiens GN=MARK3 PE=1 SV=4	4.403	4	2	MARK3
P43243	Matrin-3 OS=Homo sapiens GN=MATR3 PE=1 SV=2	1.777	2	1	MATR3	ENSG00000015479.18; ENSG00000280987.4
Q8N884	Cyclic GMP-AMP synthase OS=Homo sapiens GN=MB21D1 PE=1 SV=2	1.79	5	1	MB21D1; CGAS	ENSG00000164430.15
Q9UBB5	Methyl-CpG-binding domain protein 2 OS=Homo sapiens GN=MBD2 PE=1 SV=1	2.06	2	1	MBD2	ENSG00000134046.11
Q96RQ3	Methylcrotonoyl-CoA carboxylase subunit alpha, mitochondrial OS=Homo sapiens GN=MCCC1 PE=1 SV=3	7.155	6	3	MCCC1	ENSG00000078070.12
Q14676	Mediator of DNA damage checkpoint protein 1 OS=Homo sapiens GN=MDC1 PE=1 SV=3	14.333	8	7	MDC1	ENSG00000228575.9; ENSG00000137337.14; ENSG00000225589.9; ENSG00000224587.9; ENSG00000234012.9; ENSG00000237095.9
P46013	Proliferation marker protein Ki-67 OS=Homo sapiens GN=MKI67 PE=1 SV=2	14.987	3	7	MKI67	ENSG00000148773.13
Q9BYG3	MKI67 FHA domain-interacting nucleolar phosphoprotein OS=Homo sapiens GN=NIFK PE=1 SV=1	9.784	27	4	MKI67IP; NIFK	ENSG00000155438.11
Q13724	Mannosyl-oligosaccharide glucosidase OS=Homo sapiens GN=MOGS PE=1 SV=5	4.755	5	2	MOGS	ENSG00000115275.11
Q6P1L8	39S ribosomal protein L14, mitochondrial OS=Homo sapiens GN=MRPL14 PE=1 SV=1	7.585	23	2	MRPL14	ENSG00000180992.6
Q9BYC9	39S ribosomal protein L20, mitochondrial OS=Homo sapiens GN=MRPL20 PE=1 SV=1	4.011	14	2	MRPL20	ENSG00000242485.5
Q7Z2W9	39S ribosomal protein L21, mitochondrial OS=Homo sapiens GN=MRPL21 PE=1 SV=2	1.656	9	1	MRPL21	ENSG00000197345.12
Q9BYC8	39S ribosomal protein L32, mitochondrial OS=Homo sapiens GN=MRPL32 PE=1 SV=1	4.23	19	2	MRPL32	ENSG00000106591.3
Q9NZE8	39S ribosomal protein L35, mitochondrial OS=Homo sapiens GN=MRPL35 PE=1 SV=3	2.162	5	1	MRPL35	ENSG00000132313.14
P82912	28S ribosomal protein S11, mitochondrial OS=Homo sapiens GN=MRPS11 PE=1 SV=2	1.992	15	1	MRPS11	ENSG00000181991.15
O60783	28S ribosomal protein S14, mitochondrial OS=Homo sapiens GN=MRPS14 PE=1 SV=1	2.657	12	1	MRPS14	ENSG00000120333.4
P82933	28S ribosomal protein S9, mitochondrial OS=Homo sapiens GN=MRPS9 PE=1 SV=2	4.998	7	2	MRPS9	ENSG00000135972.8
P11586	C-1-tetrahydrofolate synthase, cytoplasmic OS=Homo sapiens GN=MTHFD1 PE=1 SV=3	1.963	2	1	MTHFD1
Q9BQG0	Myb-binding protein 1A OS=Homo sapiens GN=MYBBP1A PE=1 SV=2	3.817	2	2	MYBBP1A	ENSG00000132382.14
P35579	Myosin-9 OS=Homo sapiens GN=MYH9 PE=1 SV=4	10.009	4	5	MYH9	ENSG00000100345.20
O43795	Unconventional myosin-Ib OS=Homo sapiens GN=MYO1B PE=1 SV=3	2.085	1	1	MYO1B	ENSG00000128641.18
O00159	Unconventional myosin-Ic OS=Homo sapiens GN=MYO1C PE=1 SV=4	1.896	1	1	MYO1C	ENSG00000197879.14
Q12965	Unconventional myosin-Ie OS=Homo sapiens GN=MYO1E PE=1 SV=2	2.206	1	1	MYO1E	ENSG00000157483.8
Q13765	Nascent polypeptide-associated complex subunit alpha OS=Homo sapiens GN=NACA PE=1 SV=1	2.384	7	1	NACA	ENSG00000196531.10
O43776	Asparagine--tRNA ligase, cytoplasmic OS=Homo sapiens GN=NARS PE=1 SV=1	1.694	1	1	NARS	ENSG00000134440.11
Q9H0A0	RNA cytidine acetyltransferase OS=Homo sapiens GN=NAT10 PE=1 SV=2	7.372	6	3	NAT10	ENSG00000135372.8
P19338	Nucleolin OS=Homo sapiens GN=NCL PE=1 SV=3	3.266	3	1	NCL	ENSG00000115053.15
O60524	Nuclear export mediator factor NEMF OS=Homo sapiens GN=NEMF PE=1 SV=4	2.324	1	1	NEMF	ENSG00000165525.17
Q12986	Transcriptional repressor NF-X1 OS=Homo sapiens GN=NFX1 PE=1 SV=2	2.732	2	1	NFX1	ENSG00000086102.18
Q9NX24	H/ACA ribonucleoprotein complex subunit 2 OS=Homo sapiens GN=NHP2 PE=1 SV=1	2.734	12	1	NHP2	ENSG00000145912.8
Q8WTT2	Nucleolar complex protein 3 homolog OS=Homo sapiens GN=NOC3L PE=1 SV=1	2.746	3	1	NOC3L	ENSG00000173145.11
Q14978	Nucleolar and coiled-body phosphoprotein 1 OS=Homo sapiens GN=NOLC1 PE=1 SV=2	6.107	5	2	NOLC1	ENSG00000166197.16
Q5C9Z4	Nucleolar MIF4G domain-containing protein 1 OS=Homo sapiens GN=NOM1 PE=1 SV=1	8.76	6	4	NOM1	ENSG00000146909.7
Q15233	Non-POU domain-containing octamer-binding protein OS=Homo sapiens GN=NONO PE=1 SV=4	1.723	5	1	NONO	ENSG00000147140.15
P78316	Nucleolar protein 14 OS=Homo sapiens GN=NOP14 PE=1 SV=3	9.323	6	4	NOP14	ENSG00000087269.15
Q9Y3C1	Nucleolar protein 16 OS=Homo sapiens GN=NOP16 PE=1 SV=2	12.189	19	3	NOP16	ENSG00000048162.20
P46087	Probable 28S rRNA (cytosine(4447)-C(5))-methyltransferase OS=Homo sapiens GN=NOP2 PE=1 SV=2	6.713	6	3	NOP2	ENSG00000111641.11
Q14207	Protein NPAT OS=Homo sapiens GN=NPAT PE=1 SV=3	2.369	1	1	NPAT	ENSG00000149308.16
O95478	Ribosome biogenesis protein NSA2 homolog OS=Homo sapiens GN=NSA2 PE=1 SV=1	4.853	11	2	NSA2	ENSG00000164346.9
Q7Z417	Nuclear fragile X mental retardation-interacting protein 2 OS=Homo sapiens GN=NUFIP2 PE=1 SV=1	5.025	6	2	NUFIP2	ENSG00000108256.8
Q14980	Nuclear mitotic apparatus protein 1 OS=Homo sapiens GN=NUMA1 PE=1 SV=2	59.215	18	24	NUMA1	ENSG00000137497.17
P49790	Nuclear pore complex protein Nup153 OS=Homo sapiens GN=NUP153 PE=1 SV=2	12.213	8	5	NUP153	ENSG00000124789.11
O75694	Nuclear pore complex protein Nup155 OS=Homo sapiens GN=NUP155 PE=1 SV=1	2.493	1	1	NUP155	ENSG00000113569.15
Q9BXS6	Nucleolar and spindle-associated protein 1 OS=Homo sapiens GN=NUSAP1 PE=1 SV=1	14.142	18	6	NUSAP1	ENSG00000137804.12
Q15646	2'-5'-oligoadenylate synthase-like protein OS=Homo sapiens GN=OASL PE=1 SV=2	6.109	11	3	OASL	ENSG00000135114.12
E5LBU3	ORF20 OS=Human herpesvirus 8 OX=37296 GN=ORF20 PE=4 SV=1	1.98	4	1	ORF20
A0A0N9RML3	ORF59 OS=Human herpesvirus 8 OX=37296 GN=ORF59 PE=4 SV=1	2.201	3	1	ORF59
Q13310	Polyadenylate-binding protein 4 OS=Homo sapiens GN=PABPC4 PE=1 SV=1	3.886	5	2	PABPC4	ENSG00000090621.13
Q8TEW0	Partitioning defective 3 homolog OS=Homo sapiens GN=PARD3 PE=1 SV=2	2.403	1	1	PARD3	ENSG00000148498.15
P09874	Poly [ADP-ribose] polymerase 1 OS=Homo sapiens GN=PARP1 PE=1 SV=4	2.319	1	1	PARP1	ENSG00000143799.12
Q9H0J9	Poly [ADP-ribose] polymerase 12 OS=Homo sapiens GN=PARP12 PE=1 SV=1	2.464	4	1	PARP12	ENSG00000059378.12
P11498	Pyruvate carboxylase, mitochondrial OS=Homo sapiens GN=PC PE=1 SV=2	26.606	12	9	PC	ENSG00000173599.13
P57721	Poly(rC)-binding protein 3 OS=Homo sapiens GN=PCBP3 PE=2 SV=2	2.137	3	1	PCBP3	ENSG00000183570.16
P05165	Propionyl-CoA carboxylase alpha chain, mitochondrial OS=Homo sapiens GN=PCCA PE=1 SV=4	3.525	3	2	PCCA	ENSG00000175198.15
O94913	Pre-mRNA cleavage complex 2 protein Pcf11 OS=Homo sapiens GN=PCF11 PE=1 SV=3	4.034	1	2	PCF11	ENSG00000165494.11
Q8NDX5	Polyhomeotic-like protein 3 OS=Homo sapiens GN=PHC3 PE=1 SV=1	2.484	1	1	PHC3	ENSG00000173889.15
Q9BVI0	PHD finger protein 20 OS=Homo sapiens GN=PHF20 PE=1 SV=2	2.426	3	1	PHF20	ENSG00000025293.16
Q8IWS0	PHD finger protein 6 OS=Homo sapiens GN=PHF6 PE=1 SV=1	2.543	4	1	PHF6	ENSG00000156531.16
Q9UPP1	Histone lysine demethylase PHF8 OS=Homo sapiens GN=PHF8 PE=1 SV=3	1.942	1	1	PHF8	ENSG00000172943.19
P14618	Pyruvate kinase PKM OS=Homo sapiens GN=PKM PE=1 SV=4	18.777	16	7	PKM	ENSG00000067225.17
Q01970	1-phosphatidylinositol 4,5-bisphosphate phosphodiesterase beta-3 OS=Homo sapiens GN=PLCB3 PE=1 SV=2	3.784	3	2	PLCB3	ENSG00000149782.11
Q15149	Plectin OS=Homo sapiens GN=PLEC PE=1 SV=3	3.394	1	2	PLEC	ENSG00000178209.14
Q9HAU0	Pleckstrin homology domain-containing family A member 5 OS=Homo sapiens GN=PLEKHA5 PE=1 SV=1	7.974	5	3	PLEKHA5	ENSG00000052126.14
Q02809	Procollagen-lysine,2-oxoglutarate 5-dioxygenase 1 OS=Homo sapiens GN=PLOD1 PE=1 SV=2	2.097	2	1	PLOD1	ENSG00000083444.16
Q9BY77	Polymerase delta-interacting protein 3 OS=Homo sapiens GN=POLDIP3 PE=1 SV=2	2.531	3	1	POLDIP3	ENSG00000100227.17
A8CG34	Nuclear envelope pore membrane protein POM 121C OS=Homo sapiens GN=POM121C PE=1 SV=2	4.199	4	2	POM121C
Q13427	Peptidyl-prolyl cis-trans isomerase G OS=Homo sapiens GN=PPIG PE=1 SV=2	2.259	2	1	PPIG	ENSG00000138398.15
Q8WUA2	Peptidyl-prolyl cis-trans isomerase-like 4 OS=Homo sapiens GN=PPIL4 PE=1 SV=1	3.891	5	2	PPIL4	ENSG00000131013.3
P63151	Serine/threonine-protein phosphatase 2A 55 kDa regulatory subunit B alpha isoform OS=Homo sapiens GN=PPP2R2A PE=1 SV=1	1.763	4	1	PPP2R2A	ENSG00000221914.9
PRDX1_HUMAN	cRAP Human Peroxiredoxin	1.651	5	1	PRDX1	ENSG00000117450.13
Q13162	Peroxiredoxin-4 OS=Homo sapiens GN=PRDX4 PE=1 SV=1	2.098	4	1	PRDX4	ENSG00000123131.12
P41743	Protein kinase C iota type OS=Homo sapiens GN=PRKCI PE=1 SV=2	1.804	4	1	PRKCI	ENSG00000163558.12
P78527	DNA-dependent protein kinase catalytic subunit OS=Homo sapiens GN=PRKDC PE=1 SV=3	2.378	0	1	PRKDC	ENSG00000253729.7
Q99873	Protein arginine N-methyltransferase 1 OS=Homo sapiens GN=PRMT1 PE=1 SV=2	1.835	3	1	PRMT1
Q8NAV1	Pre-mRNA-splicing factor 38A OS=Homo sapiens GN=PRPF38A PE=1 SV=1	2.473	3	1	PRPF38A	ENSG00000134748.12
Q13523	Serine/threonine-protein kinase PRP4 homolog OS=Homo sapiens GN=PRPF4B PE=1 SV=3	1.79	2	1	PRPF4B	ENSG00000112739.16
P48634	Protein PRRC2A OS=Homo sapiens GN=PRRC2A PE=1 SV=3	37.589	12	14	PRRC2A	ENSG00000204469.12
Q5JSZ5	Protein PRRC2B OS=Homo sapiens GN=PRRC2B PE=1 SV=2	5.688	3	3	PRRC2B	ENSG00000130723.18
Q9Y520	Protein PRRC2C OS=Homo sapiens GN=PRRC2C PE=1 SV=4	19.518	6	8	PRRC2C
P62191	26S proteasome regulatory subunit 4 OS=Homo sapiens GN=PSMC1 PE=1 SV=1	2.731	5	1	PSMC1	ENSG00000100764.13
Q13200	26S proteasome non-ATPase regulatory subunit 2 OS=Homo sapiens GN=PSMD2 PE=1 SV=3	7.232	5	3	PSMD2	ENSG00000175166.16
P26599	Polypyrimidine tract-binding protein 1 OS=Homo sapiens GN=PTBP1 PE=1 SV=1	1.818	4	1	PTBP1	ENSG00000011304.19
Q86YD1	Prostate tumor-overexpressed gene 1 protein OS=Homo sapiens GN=PTOV1 PE=1 SV=1	2.164	3	1	PTOV1	ENSG00000104960.15
Q6NZI2	Caveolae-associated protein 1 OS=Homo sapiens GN=CAVIN1 PE=1 SV=1	2.417	5	1	PTRF; CAVIN1	ENSG00000177469.12
P62826	GTP-binding nuclear protein Ran OS=Homo sapiens GN=RAN PE=1 SV=3	2.382	6	1	RAN	ENSG00000132341.11
Q96PK6	RNA-binding protein 14 OS=Homo sapiens GN=RBM14 PE=1 SV=2	1.824	2	1	RBM14; RBM14-RBM4	ENSG00000239306.4
Q5T8P6	RNA-binding protein 26 OS=Homo sapiens GN=RBM26 PE=1 SV=3	2.451	1	1	RBM26	ENSG00000139746.15
Q9P2N5	RNA-binding protein 27 OS=Homo sapiens GN=RBM27 PE=1 SV=2	7.09	4	3	RBM27	ENSG00000091009.7
Q96EV2	RNA-binding protein 33 OS=Homo sapiens GN=RBM33 PE=1 SV=3	2.504	2	1	RBM33	ENSG00000184863.10
Q14498	RNA-binding protein 39 OS=Homo sapiens GN=RBM39 PE=1 SV=2	16.024	15	5	RBM39	ENSG00000131051.22
Q9Y388	RNA-binding motif protein, X-linked 2 OS=Homo sapiens GN=RBMX2 PE=1 SV=2	1.836	4	1	RBMX2	ENSG00000134597.15
P18754	Regulator of chromosome condensation OS=Homo sapiens GN=RCC1 PE=1 SV=1	5.34	9	2	RCC1	ENSG00000180198.15
Q9BVS4	Serine/threonine-protein kinase RIO2 OS=Homo sapiens GN=RIOK2 PE=1 SV=2	2.665	2	1	RIOK2	ENSG00000058729.10
Q8NCN4	E3 ubiquitin-protein ligase RNF169 OS=Homo sapiens GN=RNF169 PE=1 SV=2	8.61	8	4	RNF169	ENSG00000166439.5
P13489	Ribonuclease inhibitor OS=Homo sapiens GN=RNH1 PE=1 SV=2	10.301	19	5	RNH1	ENSG00000276230.4; ENSG00000023191.16
Q8TA86	Retinitis pigmentosa 9 protein OS=Homo sapiens GN=RP9 PE=1 SV=2	4.504	11	2	RP9	ENSG00000164610.8
P27635	60S ribosomal protein L10 OS=Homo sapiens GN=RPL10 PE=1 SV=4	7.926	14	3	RPL10
P62906	60S ribosomal protein L10a OS=Homo sapiens GN=RPL10A PE=1 SV=2	4.831	13	2	RPL10A	ENSG00000198755.10
P62913	60S ribosomal protein L11 OS=Homo sapiens GN=RPL11 PE=1 SV=2	7.154	15	2	RPL11	ENSG00000142676.12
P30050	60S ribosomal protein L12 OS=Homo sapiens GN=RPL12 PE=1 SV=1	1.718	10	1	RPL12	ENSG00000197958.12
P26373	60S ribosomal protein L13 OS=Homo sapiens GN=RPL13 PE=1 SV=4	6.387	16	3	RPL13	ENSG00000167526.13
Q6NVV1	Putative 60S ribosomal protein L13a protein RPL13AP3 OS=Homo sapiens GN=RPL13AP3 PE=5 SV=1	4.709	22	2	RPL13AP3
P50914	60S ribosomal protein L14 OS=Homo sapiens GN=RPL14 PE=1 SV=4	8.801	17	3	RPL14	ENSG00000188846.13
P61313	60S ribosomal protein L15 OS=Homo sapiens GN=RPL15 PE=1 SV=2	1.667	6	1	RPL15	ENSG00000174748.18
P18621	60S ribosomal protein L17 OS=Homo sapiens GN=RPL17 PE=1 SV=3	13.816	22	3	RPL17	ENSG00000215472.10; ENSG00000265681.7
Q07020	60S ribosomal protein L18 OS=Homo sapiens GN=RPL18 PE=1 SV=2	12.613	26	4	RPL18	ENSG00000063177.12
Q02543	60S ribosomal protein L18a OS=Homo sapiens GN=RPL18A PE=1 SV=2	4.956	15	2	RPL18A	ENSG00000105640.12
P84098	60S ribosomal protein L19 OS=Homo sapiens GN=RPL19 PE=1 SV=1	7.497	13	2	RPL19	ENSG00000108298.9
P46778	60S ribosomal protein L21 OS=Homo sapiens GN=RPL21 PE=1 SV=2	2.592	9	1	RPL21	ENSG00000122026.10
P62829	60S ribosomal protein L23 OS=Homo sapiens GN=RPL23 PE=1 SV=1	5.196	14	1	RPL23	ENSG00000125691.12
P62750	60S ribosomal protein L23a OS=Homo sapiens GN=RPL23A PE=1 SV=1	5.081	16	2	RPL23A	ENSG00000198242.13
P83731	60S ribosomal protein L24 OS=Homo sapiens GN=RPL24 PE=1 SV=1	4.83	11	2	RPL24	ENSG00000114391.12
P61254	60S ribosomal protein L26 OS=Homo sapiens GN=RPL26 PE=1 SV=1	3.962	10	1	RPL26	ENSG00000161970.12
P46776	60S ribosomal protein L27a OS=Homo sapiens GN=RPL27A PE=1 SV=2	7.439	16	2	RPL27A	ENSG00000166441.12
P46779	60S ribosomal protein L28 OS=Homo sapiens GN=RPL28 PE=1 SV=3	2.008	9	1	RPL28	ENSG00000108107.14
P47914	60S ribosomal protein L29 OS=Homo sapiens GN=RPL29 PE=1 SV=2	7.975	9	1	RPL29	ENSG00000162244.10
P39023	60S ribosomal protein L3 OS=Homo sapiens GN=RPL3 PE=1 SV=2	6.584	5	2	RPL3	ENSG00000100316.15
P62910	60S ribosomal protein L32 OS=Homo sapiens GN=RPL32 PE=1 SV=2	10.833	28	3	RPL32	ENSG00000144713.12
P42766	60S ribosomal protein L35 OS=Homo sapiens GN=RPL35 PE=1 SV=2	2.151	8	1	RPL35	ENSG00000136942.14
Q9Y3U8	60S ribosomal protein L36 OS=Homo sapiens GN=RPL36 PE=1 SV=3	2.298	10	1	RPL36	ENSG00000130255.12
Q969Q0	60S ribosomal protein L36a-like OS=Homo sapiens GN=RPL36AL PE=1 SV=3	1.816	8	1	RPL36AL	ENSG00000165502.6
P61513	60S ribosomal protein L37a OS=Homo sapiens GN=RPL37A PE=1 SV=2	2.739	20	1	RPL37A	ENSG00000197756.9
P62891	60S ribosomal protein L39 OS=Homo sapiens GN=RPL39 PE=1 SV=2	2.596	20	1	RPL39; RPL39P3	ENSG00000198918.7
P36578	60S ribosomal protein L4 OS=Homo sapiens GN=RPL4 PE=1 SV=5	38.821	33	11	RPL4	ENSG00000174444.14
P46777	60S ribosomal protein L5 OS=Homo sapiens GN=RPL5 PE=1 SV=3	8.095	11	2	RPL5	ENSG00000122406.12
Q02878	60S ribosomal protein L6 OS=Homo sapiens GN=RPL6 PE=1 SV=3	7.479	11	2	RPL6	ENSG00000089009.15
P18124	60S ribosomal protein L7 OS=Homo sapiens GN=RPL7 PE=1 SV=1	5.938	13	3	RPL7	ENSG00000147604.13
P62424	60S ribosomal protein L7a OS=Homo sapiens GN=RPL7A PE=1 SV=2	12.09	20	4	RPL7A	ENSG00000280858.2; ENSG00000148303.16
P62917	60S ribosomal protein L8 OS=Homo sapiens GN=RPL8 PE=1 SV=2	12.285	14	3	RPL8	ENSG00000161016.17
P32969	60S ribosomal protein L9 OS=Homo sapiens GN=RPL9 PE=1 SV=1	8.747	43	4	RPL9	ENSG00000163682.15
P04843	Dolichyl-diphosphooligosaccharide--protein glycosyltransferase subunit 1 OS=Homo sapiens GN=RPN1 PE=1 SV=1	2.438	2	1	RPN1	ENSG00000163902.11
P62280	40S ribosomal protein S11 OS=Homo sapiens GN=RPS11 PE=1 SV=3	2.73	11	1	RPS11	ENSG00000142534.6
P62277	40S ribosomal protein S13 OS=Homo sapiens GN=RPS13 PE=1 SV=2	3.413	15	2	RPS13	ENSG00000110700.6
P62263	40S ribosomal protein S14 OS=Homo sapiens GN=RPS14 PE=1 SV=3	1.891	7	1	RPS14	ENSG00000164587.11
P62249	40S ribosomal protein S16 OS=Homo sapiens GN=RPS16 PE=1 SV=2	10.443	25	4	RPS16	ENSG00000105193.8
P62269	40S ribosomal protein S18 OS=Homo sapiens GN=RPS18 PE=1 SV=3	1.896	8	1	RPS18	ENSG00000223367.6; ENSG00000096150.9; ENSG00000235650.6; ENSG00000226225.6; ENSG00000231500.6
P15880	40S ribosomal protein S2 OS=Homo sapiens GN=RPS2 PE=1 SV=2	8	16	4	RPS2	ENSG00000140988.15
P60866	40S ribosomal protein S20 OS=Homo sapiens GN=RPS20 PE=1 SV=1	6.276	23	3	RPS20	ENSG00000008988.9
P62266	40S ribosomal protein S23 OS=Homo sapiens GN=RPS23 PE=1 SV=3	9.872	27	2	RPS23	ENSG00000186468.12
P62847	40S ribosomal protein S24 OS=Homo sapiens GN=RPS24 PE=1 SV=1	2.272	9	1	RPS24	ENSG00000138326.18
P62851	40S ribosomal protein S25 OS=Homo sapiens GN=RPS25 PE=1 SV=1	1.72	7	1	RPS25	ENSG00000280831.2; ENSG00000118181.10
P62854	40S ribosomal protein S26 OS=Homo sapiens GN=RPS26 PE=1 SV=3	6.627	23	2	RPS26; LOC101929876; RPS26P25	ENSG00000197728.9
RS27A_HUMAN	cRAP Human Ub-40S ribosomal protein	4.398	14	2	RPS27A	ENSG00000143947.13
P23396	40S ribosomal protein S3 OS=Homo sapiens GN=RPS3 PE=1 SV=2	1.833	5	1	RPS3	ENSG00000149273.14
P61247	40S ribosomal protein S3a OS=Homo sapiens GN=RPS3A PE=1 SV=2	14.185	23	5	RPS3A	ENSG00000145425.9
P62701	40S ribosomal protein S4, X isoform OS=Homo sapiens GN=RPS4X PE=1 SV=2	17.528	34	7	RPS4X	ENSG00000198034.10
P46782	40S ribosomal protein S5 OS=Homo sapiens GN=RPS5 PE=1 SV=4	1.921	6	1	RPS5	ENSG00000083845.8
P62753	40S ribosomal protein S6 OS=Homo sapiens GN=RPS6 PE=1 SV=1	14.835	22	4	RPS6	ENSG00000137154.12
P62081	40S ribosomal protein S7 OS=Homo sapiens GN=RPS7 PE=1 SV=1	2.734	6	1	RPS7	ENSG00000171863.12
P62241	40S ribosomal protein S8 OS=Homo sapiens GN=RPS8 PE=1 SV=2	19.063	38	7	RPS8	ENSG00000142937.11
P46781	40S ribosomal protein S9 OS=Homo sapiens GN=RPS9 PE=1 SV=3	4.29	6	2	RPS9	ENSG00000274005.3; ENSG00000275323.3; ENSG00000277079.3; ENSG00000278081.3; ENSG00000277359.3; ENSG00000170889.13; ENSG00000274950.4; ENSG00000274626.3; ENSG00000278270.4; ENSG00000274646.4
P56182	Ribosomal RNA processing protein 1 homolog A OS=Homo sapiens GN=RRP1 PE=1 SV=1	7.264	8	3	RRP1	ENSG00000160214.12
Q5JTH9	RRP12-like protein OS=Homo sapiens GN=RRP12 PE=1 SV=2	53.477	17	15	RRP12	ENSG00000052749.13
Q14684	Ribosomal RNA processing protein 1 homolog B OS=Homo sapiens GN=RRP1B PE=1 SV=3	4.193	4	2	RRP1B	ENSG00000160208.12
Q9Y3A4	Ribosomal RNA-processing protein 7 homolog A OS=Homo sapiens GN=RRP7A PE=1 SV=2	9.412	15	3	RRP7A	ENSG00000189306.10
O43159	Ribosomal RNA-processing protein 8 OS=Homo sapiens GN=RRP8 PE=1 SV=2	2.721	4	1	RRP8	ENSG00000132275.10
Q15050	Ribosome biogenesis regulatory protein homolog OS=Homo sapiens GN=RRS1 PE=1 SV=2	7.702	8	2	RRS1	ENSG00000179041.3
P05109	Protein S100-A8 OS=Homo sapiens GN=S100A8 PE=1 SV=1	2.503	12	1	S100A8	ENSG00000143546.9
P06702	Protein S100-A9 OS=Homo sapiens GN=S100A9 PE=1 SV=1	2.5	11	1	S100A9	ENSG00000163220.10
O43290	U4/U6.U5 tri-snRNP-associated protein 1 OS=Homo sapiens GN=SART1 PE=1 SV=1	17.594	13	7	SART1	ENSG00000175467.14
Q9H7N4	Splicing factor, arginine/serine-rich 19 OS=Homo sapiens GN=SCAF1 PE=1 SV=3	9.18	5	4	SCAF1	ENSG00000126461.14
Q99590	Protein SCAF11 OS=Homo sapiens GN=SCAF11 PE=1 SV=2	6.501	3	3	SCAF11	ENSG00000139218.17
P50454	Serpin H1 OS=Homo sapiens GN=SERPINH1 PE=1 SV=2	2.731	6	1	SERPINH1	ENSG00000149257.13
Q13435	Splicing factor 3B subunit 2 OS=Homo sapiens GN=SF3B2 PE=1 SV=2	2.232	2	1	SF3B2	ENSG00000087365.15
Q15393	Splicing factor 3B subunit 3 OS=Homo sapiens GN=SF3B3 PE=1 SV=4	4.338	2	2	SF3B3	ENSG00000189091.12
P23246	Splicing factor, proline- and glutamine-rich OS=Homo sapiens GN=SFPQ PE=1 SV=2	2.47	2	1	SFPQ	ENSG00000116560.10
Q8TF72	Protein Shroom3 OS=Homo sapiens GN=SHROOM3 PE=1 SV=2	1.95	1	1	SHROOM3	ENSG00000138771.14
P12236	ADP/ATP translocase 3 OS=Homo sapiens GN=SLC25A6 PE=1 SV=4	2.309	4	1	SLC25A6	ENSG00000169100.13
O94933	SLIT and NTRK-like protein 3 OS=Homo sapiens GN=SLITRK3 PE=2 SV=2	1.912	1	1	SLITRK3	ENSG00000121871.3
Q9NWH9	SAFB-like transcription modulator OS=Homo sapiens GN=SLTM PE=1 SV=2	7.745	3	3	SLTM	ENSG00000137776.16
A6NHR9	Structural maintenance of chromosomes flexible hinge domain-containing protein 1 OS=Homo sapiens GN=SMCHD1 PE=1 SV=2	2.204	1	1	SMCHD1	ENSG00000101596.14
Q7KZF4	Staphylococcal nuclease domain-containing protein 1 OS=Homo sapiens GN=SND1 PE=1 SV=1	2.122	2	1	SND1	ENSG00000197157.10
Q8TAD8	Smad nuclear-interacting protein 1 OS=Homo sapiens GN=SNIP1 PE=1 SV=1	4.679	10	2	SNIP1	ENSG00000163877.10
O75643	U5 small nuclear ribonucleoprotein 200 kDa helicase OS=Homo sapiens GN=SNRNP200 PE=1 SV=2	9.766	4	4	SNRNP200	ENSG00000144028.14
Q8WVK2	U4/U6.U5 small nuclear ribonucleoprotein 27 kDa protein OS=Homo sapiens GN=SNRNP27 PE=1 SV=1	5.406	10	2	SNRNP27	ENSG00000124380.10
Q9Y4B5	Microtubule cross-linking factor 1 OS=Homo sapiens GN=MTCL1 PE=1 SV=5	17.272	7	7	SOGA2; MTCL1	ENSG00000168502.17
Q9HB58	Sp110 nuclear body protein OS=Homo sapiens GN=SP110 PE=1 SV=5	7.156	5	3	SP110	ENSG00000135899.17
Q8N0Z3	Spindle and centriole-associated protein 1 OS=Homo sapiens GN=SPICE1 PE=1 SV=1	2.714	2	1	SPICE1	ENSG00000163611.11
P22528	Cornifin-B OS=Homo sapiens GN=SPRR1B PE=1 SV=2	2.029	16	1	SPRR1B	ENSG00000169469.8
Q8N9Q2	Protein SREK1IP1 OS=Homo sapiens GN=SREK1IP1 PE=1 SV=1	2.71	8	1	SREK1IP1	ENSG00000153006.15
P61011	Signal recognition particle 54 kDa protein OS=Homo sapiens GN=SRP54 PE=1 SV=1	2.07	2	1	SRP54	ENSG00000100883.11
Q8IYB3	Serine/arginine repetitive matrix protein 1 OS=Homo sapiens GN=SRRM1 PE=1 SV=2	11.471	7	4	SRRM1	ENSG00000133226.16
Q9UQ35	Serine/arginine repetitive matrix protein 2 OS=Homo sapiens GN=SRRM2 PE=1 SV=2	7.29	2	3	SRRM2	ENSG00000167978.16
Q05519	Serine/arginine-rich splicing factor 11 OS=Homo sapiens GN=SRSF11 PE=1 SV=1	2.544	4	1	SRSF11	ENSG00000116754.13
P84103	Serine/arginine-rich splicing factor 3 OS=Homo sapiens GN=SRSF3 PE=1 SV=1	4.576	13	2	SRSF3	ENSG00000112081.16
Q08945	FACT complex subunit SSRP1 OS=Homo sapiens GN=SSRP1 PE=1 SV=1	2.29	2	1	SSRP1	ENSG00000149136.8
P42224	Signal transducer and activator of transcription 1-alpha/beta OS=Homo sapiens GN=STAT1 PE=1 SV=2	4.932	6	2	STAT1	ENSG00000115415.18
O94804	Serine/threonine-protein kinase 10 OS=Homo sapiens GN=STK10 PE=1 SV=1	1.708	2	1	STK10	ENSG00000072786.12
Q13043	Serine/threonine-protein kinase 4 OS=Homo sapiens GN=STK4 PE=1 SV=2	2.305	1	1	STK4	ENSG00000101109.11
Q8IX01	SURP and G-patch domain-containing protein 2 OS=Homo sapiens GN=SUGP2 PE=1 SV=2	21.681	15	8	SUGP2	ENSG00000064607.16
O75683	Surfeit locus protein 6 OS=Homo sapiens GN=SURF6 PE=1 SV=3	1.983	3	1	SURF6	ENSG00000281309.1; ENSG00000148296.6
O95425	Supervillin OS=Homo sapiens GN=SVIL PE=1 SV=2	8.828	3	4	SVIL	ENSG00000197321.14
P37802	Transgelin-2 OS=Homo sapiens GN=TAGLN2 PE=1 SV=3	2.731	9	1	TAGLN2	ENSG00000158710.14
Q13428	Treacle protein OS=Homo sapiens GN=TCOF1 PE=1 SV=3	8.346	4	4	TCOF1	ENSG00000070814.17
P17987	T-complex protein 1 subunit alpha OS=Homo sapiens GN=TCP1 PE=1 SV=1	4.302	5	2	TCP1	ENSG00000120438.11
P21980	Protein-glutamine gamma-glutamyltransferase 2 OS=Homo sapiens GN=TGM2 PE=1 SV=2	12.088	9	4	TGM2	ENSG00000198959.11
Q8NI27	THO complex subunit 2 OS=Homo sapiens GN=THOC2 PE=1 SV=2	2.042	1	1	THOC2	ENSG00000125676.19
Q9Y2W1	Thyroid hormone receptor-associated protein 3 OS=Homo sapiens GN=THRAP3 PE=1 SV=2	6.476	3	3	THRAP3	ENSG00000054118.13
Q9NS62	Thrombospondin type-1 domain-containing protein 1 OS=Homo sapiens GN=THSD1 PE=2 SV=1	1.791	1	1	THSD1	ENSG00000136114.15
Q07157	Tight junction protein ZO-1 OS=Homo sapiens GN=TJP1 PE=1 SV=3	2.272	1	1	TJP1	ENSG00000104067.16
Q9Y4G6	Talin-2 OS=Homo sapiens GN=TLN2 PE=1 SV=4	2.381	1	1	TLN2	ENSG00000171914.16
Q96EY4	Translation machinery-associated protein 16 OS=Homo sapiens GN=TMA16 PE=1 SV=2	2.448	7	1	TMA16	ENSG00000198498.9
P42167	Lamina-associated polypeptide 2, isoforms beta/gamma OS=Homo sapiens GN=TMPO PE=1 SV=2	1.713	3	1	TMPO	ENSG00000120802.13
Q6ZXV5	Transmembrane and TPR repeat-containing protein 3 OS=Homo sapiens GN=TMTC3 PE=1 SV=2	2.69	1	1	TMTC3
P11387	DNA topoisomerase 1 OS=Homo sapiens GN=TOP1 PE=1 SV=2	2.635	1	1	TOP1	ENSG00000198900.5
Q9ULW0	Targeting protein for Xklp2 OS=Homo sapiens GN=TPX2 PE=1 SV=2	1.883	1	1	TPX2	ENSG00000088325.15
P62995	Transformer-2 protein homolog beta OS=Homo sapiens GN=TRA2B PE=1 SV=1	2.504	6	1	TRA2B	ENSG00000136527.17
Q14669	E3 ubiquitin-protein ligase TRIP12 OS=Homo sapiens GN=TRIP12 PE=1 SV=1	7.392	2	3	TRIP12	ENSG00000153827.13
Q15645	Pachytene checkpoint protein 2 homolog OS=Homo sapiens GN=TRIP13 PE=1 SV=2	2.102	2	1	TRIP13	ENSG00000071539.13
Q9NXH9	tRNA (guanine(26)-N(2))-dimethyltransferase OS=Homo sapiens GN=TRMT1 PE=1 SV=1	1.651	4	1	TRMT1	ENSG00000104907.12
P49815	Tuberin OS=Homo sapiens GN=TSC2 PE=1 SV=2	1.688	1	1	TSC2	ENSG00000103197.16
P43897	Elongation factor Ts, mitochondrial OS=Homo sapiens GN=TSFM PE=1 SV=2	2.373	5	1	TSFM	ENSG00000123297.17
P68363	Tubulin alpha-1B chain OS=Homo sapiens GN=TUBA1B PE=1 SV=1	22.557	23	6	TUBA1B	ENSG00000123416.15
P07437	Tubulin beta chain OS=Homo sapiens GN=TUBB PE=1 SV=2	9.718	15	4	TUBB	ENSG00000232575.10; ENSG00000196230.12; ENSG00000227739.10; ENSG00000224156.10; ENSG00000235067.10; ENSG00000229684.10; ENSG00000183311.16; ENSG00000232421.10
Q01081	Splicing factor U2AF 35 kDa subunit OS=Homo sapiens GN=U2AF1 PE=1 SV=3	4.621	13	2	U2AF1; LOC102724594; U2AF1L5	ENSG00000160201.11; ENSG00000275895.6
P26368	Splicing factor U2AF 65 kDa subunit OS=Homo sapiens GN=U2AF2 PE=1 SV=4	7.211	8	2	U2AF2	ENSG00000063244.12
O15042	U2 snRNP-associated SURP motif-containing protein OS=Homo sapiens GN=U2SURP PE=1 SV=2	16.408	8	6	U2SURP	ENSG00000163714.17
P22314	Ubiquitin-like modifier-activating enzyme 1 OS=Homo sapiens GN=UBA1 PE=1 SV=3	11.587	6	4	UBA1	ENSG00000130985.16
Q9C0C9	(E3-independent) E2 ubiquitin-conjugating enzyme OS=Homo sapiens GN=UBE2O PE=1 SV=3	1.689	1	1	UBE2O	ENSG00000175931.12
Q15819	Ubiquitin-conjugating enzyme E2 variant 2 OS=Homo sapiens GN=UBE2V2 PE=1 SV=4	1.815	8	1	UBE2V2	ENSG00000169139.11
P17480	Nucleolar transcription factor 1 OS=Homo sapiens GN=UBTF PE=1 SV=1	5.34	2	1	UBTF	ENSG00000108312.14
O60701	UDP-glucose 6-dehydrogenase OS=Homo sapiens GN=UGDH PE=1 SV=1	2.727	4	1	UGDH	ENSG00000109814.11
Q96T88	E3 ubiquitin-protein ligase UHRF1 OS=Homo sapiens GN=UHRF1 PE=1 SV=1	3.777	4	2	UHRF1	ENSG00000276043.4
Q9Y3A2	Probable U3 small nucleolar RNA-associated protein 11 OS=Homo sapiens GN=UTP11 PE=1 SV=2	1.85	4	1	UTP11L; UTP11	ENSG00000183520.11
Q9BVJ6	U3 small nucleolar RNA-associated protein 14 homolog A OS=Homo sapiens GN=UTP14A PE=1 SV=1	22.863	18	10	UTP14A	ENSG00000156697.12
Q8TED0	U3 small nucleolar RNA-associated protein 15 homolog OS=Homo sapiens GN=UTP15 PE=1 SV=3	4.924	4	2	UTP15	ENSG00000164338.9
Q9Y5J1	U3 small nucleolar RNA-associated protein 18 homolog OS=Homo sapiens GN=UTP18 PE=1 SV=3	4.482	5	2	UTP18	ENSG00000011260.13
Q9BRU9	rRNA-processing protein UTP23 homolog OS=Homo sapiens GN=UTP23 PE=1 SV=2	2.614	5	1	UTP23	ENSG00000147679.11
Q9NQZ2	Something about silencing protein 10 OS=Homo sapiens GN=UTP3 PE=1 SV=1	3.831	4	1	UTP3	ENSG00000132467.3
P08670	Vimentin OS=Homo sapiens GN=VIM PE=1 SV=4	6.388	8	3	VIM	ENSG00000026025.15
O43709	Probable 18S rRNA (guanine-N(7))-methyltransferase OS=Homo sapiens GN=BUD23 PE=1 SV=2	2.295	8	1	WBSCR22; BUD23	ENSG00000071462.11
O75083	WD repeat-containing protein 1 OS=Homo sapiens GN=WDR1 PE=1 SV=4	1.886	3	1	WDR1	ENSG00000071127.16
P67809	Nuclease-sensitive element-binding protein 1 OS=Homo sapiens GN=YBX1 PE=1 SV=3	4.75	9	2	YBX1	ENSG00000065978.18
P61236	Protein yippee-like 3 OS=Homo sapiens GN=YPEL3 PE=2 SV=1	1.872	7	1	YPEL3	ENSG00000090238.11
Q7Z2W4	Zinc finger CCCH-type antiviral protein 1 OS=Homo sapiens GN=ZC3HAV1 PE=1 SV=3	10.096	7	4	ZC3HAV1	ENSG00000105939.12
Q9NP64	Nucleolar protein of 40 kDa OS=Homo sapiens GN=ZCCHC17 PE=1 SV=1	1.796	4	1	ZCCHC17	ENSG00000121766.15
Q96JP5	E3 ubiquitin-protein ligase ZFP91 OS=Homo sapiens GN=ZFP91 PE=1 SV=1	1.763	2	1	ZFP91	ENSG00000186660.14
Q8NC26	Zinc finger protein 114 OS=Homo sapiens GN=ZNF114 PE=1 SV=1	2.155	3	1	ZNF114	ENSG00000178150.9
O75362	Zinc finger protein 217 OS=Homo sapiens GN=ZNF217 PE=1 SV=1	9.809	6	4	ZNF217	ENSG00000171940.13
Q96PM9	Zinc finger protein 385A OS=Homo sapiens GN=ZNF385A PE=1 SV=2	2.486	2	1	ZNF385A	ENSG00000161642.17
Q96ME7	Zinc finger protein 512 OS=Homo sapiens GN=ZNF512 PE=1 SV=2	2.038	2	1	ZNF512	ENSG00000243943.9
Q96KM6	Zinc finger protein 512B OS=Homo sapiens GN=ZNF512B PE=1 SV=1	1.976	1	1	ZNF512B	ENSG00000196700.8
Q86UK7	E3 ubiquitin-protein ligase ZNF598 OS=Homo sapiens GN=ZNF598 PE=1 SV=1	2.651	2	1	ZNF598
Q14966	Zinc finger protein 638 OS=Homo sapiens GN=ZNF638 PE=1 SV=2	5.366	2	3	ZNF638	ENSG00000075292.18
Q9Y5V0	Zinc finger protein 706 OS=Homo sapiens GN=ZNF706 PE=1 SV=1	1.843	14	1	ZNF706	ENSG00000120963.11
Q2TB10	Zinc finger protein 800 OS=Homo sapiens GN=ZNF800 PE=1 SV=1	2.139	2	1	ZNF800	ENSG00000048405.9
Q9P2E3	NFX1-type zinc finger-containing protein 1 OS=Homo sapiens GN=ZNFX1 PE=2 SV=2	4.003	1	2	ZNFX1	ENSG00000124201.14

## Sheet: high confidence list
ORF20 interactors
AARS
ABCE1
ABCF2
ACIN1
ACLY
ACTB
ACTBL2
ADAMTS12
AHCY
AKAP17A
ANKHD1
ARHGEF2
BAZ1A
C1orf35
CAPN2
CCT2
CCT3
CEBPZ
CKAP2
CLTC
COIL
COPA
COPG1
CORO1C
CPNE1
CPSF6
CPSF7
CSN2
CYFIP2
DDX17
DDX18
DDX21
DDX23
DDX24
DDX39A
DDX3X
DDX47
DDX5
DDX50
DDX56
DEK
DHX15
DHX38
DHX9
DNTTIP2
DTX3
EBNA1BP2
EEF1A1
EEF1G
EEF2
EFTUD2
EIF3CL
EIF3D
EIF4A1
EPRS
FASN
FIP1L1
FLG2
FLNA
FN1
FRG1
FTSJ3
GANAB
GAPDH
GART
GDI2
GFPT1
GLTSCR2
GNB2
GNB2L1
GNL2
GNL3
GPATCH4
GTPBP4
H2AFY
HERC5
HIST1H1B
HIST1H1C
HIST1H1E
HIST1H4A
HK1
HKDC1
HNRNPA1
HNRNPA3
HNRNPH1
HNRNPK
HNRNPL
HNRNPU
HNRNPUL1
HNRNPUL2
HRNR
HSP90B1
HSPA1B
HSPA6
HSPA8
HSPB1
IFI16
INCENP
IQGAP1
ISG15
KHSRP
KIF23
KIF2C
KIF5B
KPNB1
LARP4
LARP4B
LARS
LBR
LDHA
LDHB
LLPH
LMNA
LOC100127940
LOC100130348
LOC389458
LRRC59
LUC7L2
LUC7L3
LUZP1
MACF1
MAGEC2
MAP4
MAP7D1
MARK3
MATR3
MB21D1
MBD2
MCCC1
MDC1
MKI67
MKI67IP
MRPL14
MRPL20
MRPL32
MRPS11
MRPS14
MRPS9
MTHFD1
MYBBP1A
MYH9
MYO1B
MYO1C
MYO1E
NACA
NAT10
NCL
NFX1
NHP2
NOC3L
NOLC1
NOM1
NONO
NOP14
NOP16
NOP2
NSA2
NUFIP2
NUMA1
NUP153
NUP155
NUSAP1
OASL
ORF20
ORF59
PARP12
PC
PCCA
PCF11
PHF3
PHF6
PHF8
PKM
PLCB3
PLEC
PLEKHA5
POLDIP3
POM121C
PPIG
PPIL4
PRKCI
PRKDC
PRMT1
PRPF38A
PRPF4B
PRRC2A
PRRC2B
PRRC2C
PSMC1
PSMD2
PTBP1
PTRF
RAN
RBBP6
RBM15
RBM27
RBM39
RBM8A
RCC1
RIOK2
RNF169
RNH1
RPL10
RPL10A
RPL11
RPL12
RPL13
RPL14
RPL15
RPL17
RPL18
RPL18A
RPL19
RPL21
RPL23
RPL23A
RPL24
RPL26
RPL27A
RPL28
RPL29
RPL3
RPL32
RPL35
RPL36
RPL36AL
RPL37A
RPL4
RPL5
RPL6
RPL7
RPL7A
RPL8
RPL9
RPS11
RPS13
RPS14
RPS16
RPS18
RPS2
RPS20
RPS23
RPS24
RPS25
RPS26
RPS27A
RPS3
RPS3A
RPS4X
RPS5
RPS6
RPS7
RPS8
RPS9
RRP1
RRP12
RRP1B
RRP7A
RRS1
SART1
SCAF1
SCAF11
SERPINH1
SF3B3
SHROOM3
SLTM
SMCHD1
SND1
SNIP1
SNRNP200
SNRNP27
SP110
SREK1IP1
SRRM1
SRRM2
SRSF11
SRSF3
STAT1
SUGP2
SURF6
SVIL
TAGLN2
TCOF1
TCP1
TGM2
THOC2
THRAP3
TJP1
TMA16
TMPO
TPX2
TRA2B
TRIP12
TUBA1B
TUBB
U2AF2
U2SURP
UBA1
UHRF1
UTP11L
UTP14A
UTP15
UTP18
UTP23
UTP3
VIM
WDR1
YBX1
ZC3HAV1
ZNF114
ZNF217
ZNF512
ZNF512B
ZNF598
ZNF638
ZNFX1
